# Supplementary material for: Activation of Transposable Elements in Human Skeletal Muscle Fibers upon Statin Treatment
Source: Int J Mol Sci. 2022 Dec 23;24(1):244. doi: 10.3390/ijms24010244 (PMC9820482; doi:10.3390/ijms24010244)
Supplement: Supplementary file 1 [file ijms-24-00244-s001.zip]

Archive with 4 entries (4 files):
- Supplementary Figure S1.pdf
- Supplementary File S1.xlsx
- Supplementary File S2.pdf
- Supplementary File S3.xlsx
