# Supplementary material for: Activation of Transposable Elements in Human Skeletal Muscle Fibers upon Statin Treatment
Source: Int J Mol Sci. 2022 Dec 23;24(1):244. doi: 10.3390/ijms24010244 (PMC9820482; doi:10.3390/ijms24010244)
Supplement: Supplementary file 1 [file ijms-24-00244-s001.zip › Supplementary File S1.xlsx]

## Sheet: Simvastatin_DE_TEs
Simvastatin DE TEs
TE	log2FoldChange	Adjusted P-value	Category
chr2|222777813|222778103|AluSz:Alu:SINE|124|+,.	6.49722	2.60388e-05	Up-regulated
chr17|17443984|17444496|MLT1F:ERVL-MaLR:LTR|176|+,.	5.74184	0.00432253	Up-regulated
chr2|222751955|222752312|MLT1A0:ERVL-MaLR:LTR|174|+,.	5.24633	0.00138501	Up-regulated
chr2|222772756|222773137|MLT1B:ERVL-MaLR:LTR|167|+,.	5.21031	0.000259572	Up-regulated
chr2|222778933|222779155|MamSINE1:tRNA-RTE:SINE|380|-,.	5.01016	0.000978482	Up-regulated
chr9|119169116|119175132|L1PA2:L1:LINE|25|+,.	4.99498	0.00747603	Up-regulated
chr9|115424440|115426019|THE1D-int:ERVL-MaLR:LTR|143|-,.	4.96304	2.22249e-07	Up-regulated
chr9|115422494|115422829|MLT1A:ERVL-MaLR:LTR|195|+,.	4.90328	0.00622918	Up-regulated
chr9|115424068|115424429|THE1D:ERVL-MaLR:LTR|140|-,.	4.89163	0.00879545	Up-regulated
chr9|115419589|115420310|L1PA3:L1:LINE|29|+,.	4.81813	0.010792	Up-regulated
chr2|222778132|222778428|AluJb:Alu:SINE|169|+,.	4.7725	0.00522789	Up-regulated
chr11|68331021|68331123|MER103C:hAT-Charlie:DNA|265|+,.	4.75155	0.00209283	Up-regulated
chr11|68329247|68329468|MIR:MIR:SINE|290|-,.	4.73246	0.0252672	Up-regulated
chr15|41507683|41507990|L2b:L2:LINE|384|+,.	4.62167	2.90842e-05	Up-regulated
chr11|68337894|68338128|L2c:L2:LINE|361|+,.	4.38545	0.00307792	Up-regulated
chr14|61129757|61130089|L2a:L2:LINE|306|+,.	4.15456	0.012822	Up-regulated
chr8|24170152|24171376|L1MCc:L1:LINE|272|-,.	4.06012	1.21905e-08	Up-regulated
chr8|124279185|124279318|MIRb:MIR:SINE|233|+,.	3.89797	0.00293779	Up-regulated
chr8|24172297|24172860|LTR55:ERVL?:LTR|234|+,.	3.85166	0.000737458	Up-regulated
chr16|88649567|88649729|L2b:L2:LINE|302|-,.	3.77744	0.0333362	Up-regulated
chr1|209786991|209787231|AluJo:Alu:SINE|162|+,.	3.70681	0.00182373	Up-regulated
chr2|157482877|157483252|LTR78B:ERV1:LTR|335|+,.	3.64754	0.000627779	Up-regulated
chr8|124278654|124278856|MIRb:MIR:SINE|291|+,.	3.64516	0.00432253	Up-regulated
chr19|31386941|31387069|L2b:L2:LINE|365|-,.	3.58697	0.00340854	Up-regulated
chr9|113541862|113542530|L2a:L2:LINE|290|-,.	3.56071	0.00664144	Up-regulated
chr12|48995163|48995346|MIRb:MIR:SINE|122|-,.	3.55215	0.000959151	Up-regulated
chr10|49332181|49332745|LTR48:ERV1:LTR|211|-,.	3.53821	0.000846399	Up-regulated
chr7|138005591|138005849|AluJr4:Alu:SINE|163|+,.	3.52547	0.00115	Up-regulated
chr8|24169736|24170147|L2a:L2:LINE|372|+,.	3.50035	0.000407245	Up-regulated
chr19|18005016|18006656|SVA_D:SVA:Retroposon|27|-,.	3.47519	0.000353296	Up-regulated
chr3|52830076|52830145|MIR:MIR:SINE|348|-,.	3.44813	0.00208143	Up-regulated
chr8|124278278|124278474|L2:L2:LINE|344|+,.	3.4188	0.00119805	Up-regulated
chr16|88683259|88683553|AluSg:Alu:SINE|112|-,.	3.40307	0.0144478	Up-regulated
chr13|23438271|23439003|L1PA16:L1:LINE|130|+,.	3.4006	0.00507132	Up-regulated
chr19|31385217|31385626|MER113:hAT-Charlie:DNA|286|-,.	3.39216	0.0178533	Up-regulated
chr14|80444848|80445393|MLT2A2:ERVL:LTR|156|-,.	3.35848	2.22071e-05	Up-regulated
chr3|52830324|52830411|MIRb:MIR:SINE|310|+,.	3.32915	0.0100341	Up-regulated
chr12|48996101|48996278|MIR3:MIR:SINE|269|-,.	3.31099	3.2614e-06	Up-regulated
chr20|34995624|34995845|MIRb:MIR:SINE|274|+,.	3.28301	0.000508294	Up-regulated
chr7|138004355|138004867|MLT1F2:ERVL-MaLR:LTR|227|+,.	3.2698	0.000159717	Up-regulated
chr3|52812306|52812603|AluJb:Alu:SINE|155|-,.	3.26172	4.51124e-05	Up-regulated
chr3|52811207|52811601|L2c:L2:LINE|305|+,.	3.24657	7.76419e-05	Up-regulated
chr1|222051008|222051454|MLT2A1:ERVL:LTR|70|+,.	3.24646	0.000183008	Up-regulated
chr19|31387202|31387696|MLT1D:ERVL-MaLR:LTR|276|-,.	3.20416	0.00746422	Up-regulated
chr16|88662871|88662922|MIR3:MIR:SINE|234|+,.	3.19372	0.000210952	Up-regulated
chr10|49334741|49335133|MSTA:ERVL-MaLR:LTR|141|-,.	3.12082	0.00798248	Up-regulated
chr3|52813108|52813175|MIR3:MIR:SINE|299|+,.	3.0976	0.0257552	Up-regulated
chr10|38363815|38364408|L1MC3:L1:LINE|169|-,.	3.01416	0.0116937	Up-regulated
chr2|38062619|38063397|L1PA4:L1:LINE|33|-,.	2.98361	0.00492147	Up-regulated
chr6|159760277|159760570|AluSz:Alu:SINE|116|-,.	2.97274	0.00205119	Up-regulated
chr7|73593533|73593705|MIRc:MIR:SINE|301|-,.	2.97259	0.000173488	Up-regulated
chr19|31385665|31385742|MIR3:MIR:SINE|276|-,.	2.95834	0.0380996	Up-regulated
chr16|88661388|88661523|AluSx:Alu:SINE|82|-,.	2.94385	2.40058e-05	Up-regulated
chr4|123958456|123959849|L1P3:L1:LINE|80|+,.	2.93858	0.000887975	Up-regulated
chrX|45636658|45639010|L1PA16:L1:LINE|127|+,.	2.93431	7.18481e-06	Up-regulated
chr22|25102742|25102852|MIRb:MIR:SINE|304|-,.	2.92553	0.00753732	Up-regulated
chr19|48328642|48328842|L1MD:L1:LINE|247|+,.	2.90685	2.25567e-06	Up-regulated
chr8|124279756|124279975|MER46C:TcMar-Tigger:DNA|242|+,.	2.89645	0.00886665	Up-regulated
chr19|48326493|48326785|AluSx:Alu:SINE|92|-,.	2.87524	0.000505239	Up-regulated
chr1|23420253|23420543|AluJb:Alu:SINE|141|-,.	2.86462	0.00156529	Up-regulated
chr9|124837751|124839286|LTR12C:ERV1:LTR|70|-,.	2.83164	1.86145e-11	Up-regulated
chr10|49295598|49295823|MIRb:MIR:SINE|309|+,.	2.82567	0.00049352	Up-regulated
chrX|103331902|103331965|L1ME4a:L1:LINE|222|+,.	2.81336	1.48661e-10	Up-regulated
chr10|80201225|80201570|L2:L2:LINE|296|+,.	2.80994	0.0173944	Up-regulated
chr1|11752975|11753267|AluSg:Alu:SINE|89|-,.	2.80487	0.00156328	Up-regulated
chrX|103331384|103331634|HAL1b:L1:LINE|309|+,.	2.79276	3.23705e-12	Up-regulated
chrX|45635095|45636617|L1MD3:L1:LINE|219|-,.	2.7631	0.00286363	Up-regulated
chr16|88684494|88684789|AluSx1:Alu:SINE|122|-,.	2.75702	0.0035999	Up-regulated
chr16|88661523|88661950|L1MD1:L1:LINE|252|+,.	2.75488	1.98101e-05	Up-regulated
chr1|221806569|221807112|HAL1:L1:LINE|315|-,.	2.7537	0.0054368	Up-regulated
chr11|10506469|10506557|MIR3:MIR:SINE|230|+,.	2.75283	0.00491505	Up-regulated
chr3|16229267|16229467|MER3:hAT-Charlie:DNA|181|-,.	2.75226	0.0172727	Up-regulated
chr1|209788035|209788193|MIR3:MIR:SINE|306|-,.	2.74921	0.00618235	Up-regulated
chr1|222052428|222053124|L2a:L2:LINE|307|-,.	2.73353	0.00144772	Up-regulated
chr15|77271928|77275323|L1PB1:L1:LINE|105|+,.	2.73132	0.000786979	Up-regulated
chr8|132710684|132710902|Tigger19a:TcMar-Tigger:DNA|335|+,.	2.715	0.01961	Up-regulated
chr3|52814441|52814574|MIR3:MIR:SINE|342|+,.	2.71408	0.00236726	Up-regulated
chr16|88662008|88662434|L1MD1:L1:LINE|235|+,.	2.69897	2.46184e-06	Up-regulated
chr16|88661031|88661388|L1MD1:L1:LINE|165|+,.	2.69825	5.06117e-07	Up-regulated
chr3|52811921|52812306|L4_C_Mam:RTE-X:LINE|311|+,.	2.68885	0.000356686	Up-regulated
chr2|157479301|157481860|L1M1:L1:LINE|171|+,.	2.68688	1.35378e-06	Up-regulated
chr4|123960164|123960936|L1P3:L1:LINE|82|+,.	2.68289	0.0070638	Up-regulated
chr19|6535356|6535453|FLAM_C:Alu:SINE|199|-,.	2.6765	0.0183301	Up-regulated
chr2|241054584|241054834|L1MEh:L1:LINE|228|+,.	2.67499	0.000604731	Up-regulated
chr19|48328842|48329142|AluJb:Alu:SINE|170|+,.	2.64997	1.00169e-08	Up-regulated
chr1|209785698|209785904|L2b:L2:LINE|277|-,.	2.64255	0.0014791	Up-regulated
chr4|123684305|123685775|SVA_B:SVA:Retroposon|62|+,.	2.63832	0.00783947	Up-regulated
chr19|12246053|12246223|LTR33C:ERVL:LTR|301|-,.	2.63781	0.00201045	Up-regulated
chr16|88657107|88657239|AluJr:Alu:SINE|129|-,.	2.63195	1.05114e-05	Up-regulated
chr16|88662570|88662699|AluJb:Alu:SINE|124|-,.	2.62051	4.96241e-05	Up-regulated
chr2|241080300|241081224|L1MC5a:L1:LINE|266|+,.	2.61791	0.00322464	Up-regulated
chr3|180621691|180623078|L1M2:L1:LINE|179|-,.	2.60624	0.000548735	Up-regulated
chr3|49360467|49360757|AluSq2:Alu:SINE|97|-,.	2.60524	0.000458249	Up-regulated
chr9|124837670|124837751|AluSq2:Alu:SINE|173|-,.	2.60154	0.0198228	Up-regulated
chr16|28538407|28538698|AluJo:Alu:SINE|144|+,.	2.59655	0.000627881	Up-regulated
chr10|103136253|103136487|MIR:MIR:SINE|244|+,.	2.58984	0.00936058	Up-regulated
chr19|48327020|48327321|AluSx1:Alu:SINE|100|-,.	2.58052	0.000475345	Up-regulated
chr18|63124006|63124166|MamSINE1:tRNA-RTE:SINE|395|-,.	2.5736	0.0119244	Up-regulated
chr16|88660725|88661031|AluSg:Alu:SINE|111|+,.	2.57059	4.15721e-05	Up-regulated
chr3|52830145|52830334|MIR:MIR:SINE|284|-,.	2.57028	0.0101488	Up-regulated
chr8|124277536|124277839|AluSz6:Alu:SINE|116|+,.	2.56599	0.0114551	Up-regulated
chr1|203313873|203314940|L1PA6:L1:LINE|49|+,.	2.55872	0.00106236	Up-regulated
chr3|52815686|52815984|AluSx1:Alu:SINE|138|-,.	2.52851	0.00224729	Up-regulated
chr3|52816478|52816668|MIRc:MIR:SINE|300|-,.	2.52791	0.0116495	Up-regulated
chr3|185982133|185982447|AluJo:Alu:SINE|140|-,.	2.51886	0.00519467	Up-regulated
chr7|134527583|134527848|AluSx1:Alu:SINE|106|+,.	2.51628	0.00107132	Up-regulated
chr7|155303976|155304250|AluJo:Alu:SINE|153|-,.	2.51173	0.00524496	Up-regulated
chr1|23421462|23421887|MER63B:hAT-Blackjack:DNA|171|-,.	2.50938	0.00425626	Up-regulated
chr3|180623115|180626910|L1M2:L1:LINE|221|-,.	2.50767	0.000412982	Up-regulated
chr1|11754015|11754371|THE1B:ERVL-MaLR:LTR|128|-,.	2.49959	0.000327837	Up-regulated
chr8|124279448|124279734|AluJb:Alu:SINE|150|+,.	2.4921	0.00372051	Up-regulated
chr3|52832897|52833017|MIR3:MIR:SINE|284|-,.	2.47968	0.0195395	Up-regulated
chr14|100829465|100829630|MIRb:MIR:SINE|315|+,.	2.47376	0.0177377	Up-regulated
chr1|23382997|23383307|AluY:Alu:SINE|58|+,.	2.47195	0.044062	Up-regulated
chr16|88660371|88660672|AluSz6:Alu:SINE|130|+,.	2.46934	6.37201e-08	Up-regulated
chr1|221837792|221838051|MIR:MIR:SINE|290|-,.	2.46224	7.54981e-05	Up-regulated
chr1|222049564|222050989|LTR12C:ERV1:LTR|60|+,.	2.46054	0.00675391	Up-regulated
chr19|3545001|3545606|L2b:L2:LINE|266|+,.	2.45593	0.00412094	Up-regulated
chr6|105169356|105169714|Charlie13a:hAT-Charlie:DNA|286|-,.	2.44877	0.0115029	Up-regulated
chr16|29818980|29819266|AluSx3:Alu:SINE|105|-,.	2.4329	0.00138745	Up-regulated
chr3|10243030|10243332|AluSx4:Alu:SINE|122|-,.	2.43206	0.00140858	Up-regulated
chr3|57274400|57274693|AluSz:Alu:SINE|119|+,.	2.42762	3.67997e-05	Up-regulated
chr19|48329142|48329208|L1MD:L1:LINE|247|+,.	2.41715	0.00208224	Up-regulated
chr5|150651665|150651845|MIR3:MIR:SINE|311|+,.	2.41544	4.40386e-05	Up-regulated
chr3|49360793|49361101|AluSc:Alu:SINE|117|+,.	2.4152	1.26137e-06	Up-regulated
chr1|23381523|23381739|MIRb:MIR:SINE|278|+,.	2.39932	0.0175011	Up-regulated
chr15|99620843|99621144|AluSx1:Alu:SINE|103|-,.	2.39868	0.000370613	Up-regulated
chr17|63935142|63935453|AluJb:Alu:SINE|151|-,.	2.39769	0.00974407	Up-regulated
chr3|52815231|52815541|AluSx:Alu:SINE|81|-,.	2.39039	0.0191572	Up-regulated
chr10|103135208|103135492|THE1B:ERVL-MaLR:LTR|128|+,.	2.38236	1.31664e-05	Up-regulated
chr7|155310374|155310600|MER8:TcMar-Tigger:DNA|180|-,.	2.38036	0.0479888	Up-regulated
chr16|28533851|28534151|AluSx:Alu:SINE|107|+,.	2.36479	0.00398393	Up-regulated
chr16|28529053|28529456|LTR54B:ERV1:LTR|175|-,.	2.36035	0.00364036	Up-regulated
chr21|46200168|46200973|L1MC4:L1:LINE|223|+,.	2.3347	0.000182054	Up-regulated
chr3|52817328|52817457|L2b:L2:LINE|297|-,.	2.33283	0.0101392	Up-regulated
chr2|238153194|238153305|LTR33:ERVL:LTR|270|-,.	2.3318	0.000270272	Up-regulated
chr14|102505563|102505732|MIRc:MIR:SINE|262|-,.	2.32645	1.3145e-05	Up-regulated
chr3|52814574|52814883|AluSz:Alu:SINE|165|-,.	2.32284	0.00549201	Up-regulated
chr2|101346775|101348820|L1MD1:L1:LINE|168|-,.	2.31805	1.85345e-08	Up-regulated
chr14|100860811|100861006|MIRb:MIR:SINE|259|+,.	2.31064	0.0363677	Up-regulated
chr6|159760570|159760794|L2b:L2:LINE|306|-,.	2.30934	0.000398605	Up-regulated
chr3|180367353|180373522|L1PA6:L1:LINE|72|+,.	2.29946	0.00353149	Up-regulated
chr8|144251347|144251562|L1MEd:L1:LINE|330|-,.	2.26792	0.0120938	Up-regulated
chr12|68847882|68848142|AluJr4:Alu:SINE|154|+,.	2.25959	0.00901321	Up-regulated
chrX|45616062|45617910|L1M4:L1:LINE|163|-,.	2.24731	0.00917683	Up-regulated
chr5|150651250|150651383|MIR3:MIR:SINE|259|+,.	2.24047	0.00454547	Up-regulated
chr11|46780923|46781836|L2a:L2:LINE|280|+,.	2.24008	0.0320339	Up-regulated
chr12|119638903|119639269|L2a:L2:LINE|273|+,.	2.23573	0.027247	Up-regulated
chr3|10243355|10243533|MIRc:MIR:SINE|303|+,.	2.23488	0.00130885	Up-regulated
chr22|25102432|25102742|AluSz:Alu:SINE|116|-,.	2.23244	0.00282412	Up-regulated
chr3|57276286|57276416|AluJb:Alu:SINE|138|-,.	2.23081	0.0228395	Up-regulated
chr1|23356222|23356802|L2c:L2:LINE|302|-,.	2.22182	0.0148165	Up-regulated
chr16|88656958|88657084|MLT1K:ERVL-MaLR:LTR|256|+,.	2.21829	3.92599e-05	Up-regulated
chr1|145741829|145742121|AluSz6:Alu:SINE|106|+,.	2.21797	0.0023406	Up-regulated
chr17|40556464|40556611|MIRb:MIR:SINE|255|+,.	2.20633	0.00873941	Up-regulated
chr17|83105983|83106156|Zaphod3:hAT-Tip100:DNA|331|+,.	2.20284	0.0168273	Up-regulated
chr5|203739|203828|MIR:MIR:SINE|271|+,.	2.1995	0.00470588	Up-regulated
chr3|14122186|14122413|L2c:L2:LINE|296|+,.	2.1981	0.0143205	Up-regulated
chr16|28532754|28532975|MIRb:MIR:SINE|321|+,.	2.19358	0.00134077	Up-regulated
chr1|108935240|108935484|L2a:L2:LINE|242|-,.	2.19355	0.000188369	Up-regulated
chr10|89580669|89581098|L2a:L2:LINE|301|+,.	2.19199	0.00203366	Up-regulated
chr1|221838965|221839260|AluSc8:Alu:SINE|78|-,.	2.19106	8.33118e-06	Up-regulated
chr1|15099630|15099863|L2a:L2:LINE|291|-,.	2.1786	0.000886491	Up-regulated
chr15|51056920|51057209|AluSx:Alu:SINE|114|-,.	2.17751	0.000210952	Up-regulated
chr3|16228359|16228663|AluSx:Alu:SINE|115|+,.	2.17428	0.00206316	Up-regulated
chr1|23380809|23380860|MADE1:TcMar-Mariner:DNA|102|-,.	2.17163	0.00637494	Up-regulated
chr9|129512481|129512818|L1MEf:L1:LINE|248|-,.	2.16816	0.00394007	Up-regulated
chr5|150650382|150650562|MIR3:MIR:SINE|285|+,.	2.16362	1.49917e-05	Up-regulated
chr2|225886103|225887010|L1M3f:L1:LINE|189|+,.	2.15957	0.0140549	Up-regulated
chr1|117815665|117821685|HERVL18-int:ERVL:LTR|155|-,.	2.1427	6.44551e-05	Up-regulated
chr2|241094653|241094762|MER20:hAT-Charlie:DNA|156|-,.	2.13636	0.000344071	Up-regulated
chr2|225888019|225888581|MLT2B3:ERVL:LTR|235|+,.	2.13181	0.0192063	Up-regulated
chr15|51057417|51057591|MIRc:MIR:SINE|247|-,.	2.12671	0.000378337	Up-regulated
chr16|88660210|88660359|L1MD1:L1:LINE|204|+,.	2.12447	0.000171191	Up-regulated
chr19|48327798|48328105|AluSq:Alu:SINE|127|-,.	2.11811	0.00216104	Up-regulated
chr3|57275651|57275956|Tigger3a:TcMar-Tigger:DNA|172|-,.	2.10557	0.00214059	Up-regulated
chr1|23419859|23420253|L1ME1:L1:LINE|225|-,.	2.10398	0.0104082	Up-regulated
chr17|1573431|1573591|MER103C:hAT-Charlie:DNA|279|-,.	2.09891	0.000296572	Up-regulated
chr20|45846238|45846290|L2b:L2:LINE|294|-,.	2.09628	0.00109164	Up-regulated
chr10|80154401|80154529|AluJo:Alu:SINE|189|-,.	2.09618	0.008512	Up-regulated
chr1|23382049|23382339|AluSp:Alu:SINE|79|-,.	2.09149	0.0380353	Up-regulated
chr5|43297863|43297939|MIRb:MIR:SINE|305|+,.	2.08218	0.00451185	Up-regulated
chr3|113713735|113714007|AluSp:Alu:SINE|103|-,.	2.08085	0.0076564	Up-regulated
chr1|16017886|16017984|L3:CR1:LINE|253|+,.	2.08065	7.0271e-22	Up-regulated
chr19|2865338|2865813|LTR15:ERV1:LTR|98|+,.	2.07858	0.0208155	Up-regulated
chr22|38091796|38092130|L1ME4b:L1:LINE|252|+,.	2.07798	0.00179673	Up-regulated
chr20|45846302|45846561|MIRb:MIR:SINE|290|-,.	2.07063	1.21661e-11	Up-regulated
chr2|71512373|71512523|MIRc:MIR:SINE|273|+,.	2.06919	0.0393162	Up-regulated
chr10|14393146|14393374|L2c:L2:LINE|324|+,.	2.06142	0.0220914	Up-regulated
chr2|241050742|241051070|MER115:hAT-Tip100:DNA|309|+,.	2.0614	0.0303488	Up-regulated
chr6|42197670|42198492|L2a:L2:LINE|305|+,.	2.05656	0.0260076	Up-regulated
chr14|102506544|102506686|L2b:L2:LINE|277|+,.	2.05626	0.0025509	Up-regulated
chr1|23383437|23383616|MIRc:MIR:SINE|247|-,.	2.05163	0.0321988	Up-regulated
chr10|95386829|95387142|AluJr:Alu:SINE|147|+,.	2.04467	0.0237264	Up-regulated
chr10|103135802|103136097|AluSx1:Alu:SINE|105|+,.	2.03922	0.000808247	Up-regulated
chr15|42405297|42405611|AluSq2:Alu:SINE|105|-,.	2.0373	0.0231503	Up-regulated
chr19|49068312|49068611|AluJb:Alu:SINE|154|-,.	2.03033	0.000327137	Up-regulated
chr21|46198284|46200120|L1MC1:L1:LINE|166|+,.	2.02936	0.00490532	Up-regulated
chr3|46517328|46517640|AluJb:Alu:SINE|154|-,.	2.00829	2.20219e-05	Up-regulated
chr10|89340276|89340581|AluY:Alu:SINE|75|+,.	2.00816	0.0143928	Up-regulated
chr2|241054356|241054583|AluJb:Alu:SINE|159|+,.	2.00812	0.0208245	Up-regulated
chr17|63936167|63936581|L1PB:L1:LINE|131|-,.	2.00704	0.00241098	Up-regulated
chr19|48085553|48087653|L1PBb:L1:LINE|261|+,.	2.00655	0.000743034	Up-regulated
chr16|29818867|29818980|L2b:L2:LINE|322|+,.	2.00409	0.0195628	Up-regulated
chr10|49329617|49329729|L2b:L2:LINE|259|-,.	2.0029	0.00172685	Up-regulated
chr16|88659683|88660006|AluSx:Alu:SINE|93|+,.	1.99858	0.00034887	Up-regulated
chr1|162799022|162799670|L1MC3:L1:LINE|164|-,.	1.99318	0.028832	Up-regulated
chr3|180686099|180687292|L1MC3:L1:LINE|241|-,.	1.99305	0.00586364	Up-regulated
chr11|10506747|10506874|MIRc:MIR:SINE|299|-,.	1.99141	0.0193618	Up-regulated
chr11|68017910|68018155|L2a:L2:LINE|335|+,.	1.98725	0.0361894	Up-regulated
chr10|80145925|80146510|MER44B:TcMar-Tigger:DNA|180|+,.	1.98643	0.0106067	Up-regulated
chr5|151181210|151181515|AluY:Alu:SINE|88|-,.	1.98054	6.35189e-05	Up-regulated
chr16|28535736|28535981|AluJr4:Alu:SINE|151|-,.	1.98031	0.0400553	Up-regulated
chr1|11753563|11753865|L2:L2:LINE|268|-,.	1.9778	0.00860211	Up-regulated
chr5|151182914|151183100|MIR3:MIR:SINE|242|-,.	1.97765	0.0176499	Up-regulated
chr3|49361600|49361893|AluSp:Alu:SINE|109|+,.	1.97579	9.81158e-07	Up-regulated
chr10|69405874|69406011|MIRb:MIR:SINE|263|+,.	1.97442	0.0497128	Up-regulated
chr11|65773041|65773521|MER49:ERV1:LTR|129|-,.	1.9729	0.000700924	Up-regulated
chr5|203517|203581|MIRb:MIR:SINE|242|+,.	1.9622	0.0221463	Up-regulated
chr17|1573615|1573917|AluSp:Alu:SINE|93|-,.	1.95854	0.000138228	Up-regulated
chr8|86423243|86424858|SVA_C:SVA:Retroposon|92|-,.	1.95612	0.0173695	Up-regulated
chr5|196783|197781|LTR5A:ERVK:LTR|58|-,.	1.95477	0.000446067	Up-regulated
chr7|76303267|76303404|FLAM_C:Alu:SINE|129|+,.	1.95052	0.00184925	Up-regulated
chr5|151182086|151182249|MIRc:MIR:SINE|269|+,.	1.94811	0.00255396	Up-regulated
chr17|80437626|80438110|LTR64:ERV1:LTR|158|+,.	1.94587	0.0213193	Up-regulated
chr1|221966356|221969342|HERVH-int:ERV1:LTR|96|+,.	1.94462	0.0265498	Up-regulated
chr3|49361905|49362198|AluSx1:Alu:SINE|116|+,.	1.94411	2.75306e-06	Up-regulated
chr17|1570192|1570330|AluSz:Alu:SINE|94|-,.	1.94359	0.0440803	Up-regulated
chr17|83106509|83106895|MER97b:hAT-Tip100:DNA|212|+,.	1.93952	0.00433706	Up-regulated
chr5|151181594|151181690|MER103C:hAT-Charlie:DNA|211|-,.	1.93904	0.0149111	Up-regulated
chr10|44977078|44977207|MIR:MIR:SINE|193|-,.	1.93823	6.66647e-18	Up-regulated
chr12|119359534|119361162|SVA_D:SVA:Retroposon|38|-,.	1.93798	0.0291703	Up-regulated
chr11|83091841|83092143|AluY:Alu:SINE|80|-,.	1.93754	0.0210461	Up-regulated
chr11|536487|536774|AluSz:Alu:SINE|87|+,.	1.93694	0.0134221	Up-regulated
chr13|32402200|32402446|MARNA:TcMar-Mariner:DNA|278|-,.	1.92928	0.0195592	Up-regulated
chr4|143479564|143481670|L1ME3B:L1:LINE|238|+,.	1.92717	0.0247874	Up-regulated
chr17|1570484|1570785|AluYa5:Alu:SINE|10|-,.	1.92491	0.0495461	Up-regulated
chr1|145743081|145743496|MLT2B4:ERVL:LTR|130|+,.	1.91759	2.48019e-10	Up-regulated
chr10|95387976|95388277|AluSx1:Alu:SINE|110|-,.	1.91666	0.00415982	Up-regulated
chr7|135172078|135172196|Harlequin-int:ERV1:LTR|76|+,.	1.91665	0.0281897	Up-regulated
chr6|84331964|84333962|L1MEd:L1:LINE|296|-,.	1.91459	0.000401526	Up-regulated
chr10|80149078|80149881|L1MB5:L1:LINE|229|-,.	1.90528	0.00365796	Up-regulated
chr4|138168107|138168275|Arthur1A:hAT-Tip100:DNA|268|-,.	1.90317	2.36464e-07	Up-regulated
chr16|3135312|3135498|MIRc:MIR:SINE|311|+,.	1.89712	0.0332636	Up-regulated
chr17|63936581|63936740|L1PB2:L1:LINE|82|+,.	1.89552	0.023407	Up-regulated
chr3|46515952|46516255|AluSx3:Alu:SINE|108|-,.	1.89496	0.000146684	Up-regulated
chr11|95136279|95136599|MamRep605:LTR?:LTR?|330|+,.	1.89156	0.0273264	Up-regulated
chr4|185500364|185500581|HAL1:L1:LINE|309|-,.	1.89084	8.885e-05	Up-regulated
chr11|72819736|72820044|AluY:Alu:SINE|75|-,.	1.89012	0.0405746	Up-regulated
chr4|185499711|185499815|HAL1:L1:LINE|257|-,.	1.88898	3.88159e-05	Up-regulated
chr20|34996096|34996264|MIRb:MIR:SINE|316|-,.	1.88851	0.0173269	Up-regulated
chr1|201463419|201463730|AluSx:Alu:SINE|125|-,.	1.88717	0.0119975	Up-regulated
chr22|37775503|37775796|AluSq2:Alu:SINE|89|+,.	1.88533	0.0079512	Up-regulated
chr10|80150152|80151044|L1MB5:L1:LINE|229|-,.	1.87487	0.000946879	Up-regulated
chr22|31281146|31281439|AluSq2:Alu:SINE|113|+,.	1.87307	0.0360001	Up-regulated
chr6|25985835|25985992|L1M4:L1:LINE|350|+,.	1.86578	0.00254901	Up-regulated
chr2|96872047|96872331|AluY:Alu:SINE|84|+,.	1.86498	0.0415579	Up-regulated
chr2|112645007|112645171|MIR:MIR:SINE|261|-,.	1.86363	0.0100018	Up-regulated
chr17|63937702|63938008|AluJr:Alu:SINE|137|+,.	1.86288	0.0163736	Up-regulated
chr10|49327777|49328519|LTR39:ERV1:LTR|141|-,.	1.85797	0.000245487	Up-regulated
chr12|3607199|3607375|MIRc:MIR:SINE|258|-,.	1.85781	0.00315414	Up-regulated
chr5|43297558|43297863|AluSq2:Alu:SINE|92|+,.	1.85756	0.00179632	Up-regulated
chr19|45304608|45304853|L2b:L2:LINE|265|-,.	1.85503	0.0279439	Up-regulated
chr22|31281919|31282034|MIR3:MIR:SINE|205|+,.	1.8548	5.86222e-05	Up-regulated
chr17|28326964|28327270|AluSz6:Alu:SINE|137|-,.	1.85475	7.72808e-08	Up-regulated
chr11|72818255|72818468|L2:L2:LINE|361|+,.	1.85107	0.0027914	Up-regulated
chr16|28534558|28534981|MLT1J:ERVL-MaLR:LTR|332|+,.	1.84902	0.00013045	Up-regulated
chr12|52038383|52038854|L3:CR1:LINE|366|+,.	1.8454	0.0214266	Up-regulated
chr13|110866185|110866560|THE1D:ERVL-MaLR:LTR|113|-,.	1.84084	8.92235e-07	Up-regulated
chr11|114709930|114712128|L1MB2:L1:LINE|171|+,.	1.83926	0.0463185	Up-regulated
chr19|36034328|36034629|AluSx:Alu:SINE|106|-,.	1.83653	0.0180827	Up-regulated
chr1|145743497|145743783|AluSx1:Alu:SINE|129|+,.	1.83527	7.62247e-06	Up-regulated
chr4|185499838|185500000|MER1A:hAT-Charlie:DNA|105|-,.	1.82794	0.000143381	Up-regulated
chr7|880060|880353|AluSp:Alu:SINE|109|+,.	1.8246	0.0179178	Up-regulated
chr10|68212996|68213204|MER20:hAT-Charlie:DNA|188|-,.	1.82312	0.00787138	Up-regulated
chr7|138005223|138005590|L3:CR1:LINE|340|-,.	1.82073	0.0250634	Up-regulated
chr10|80154103|80154401|AluSx:Alu:SINE|94|-,.	1.81735	0.00253853	Up-regulated
chr17|63936740|63937045|AluY:Alu:SINE|79|+,.	1.81053	0.0210735	Up-regulated
chr1|23381075|23381213|FLAM_C:Alu:SINE|188|-,.	1.8084	1.24976e-05	Up-regulated
chr6|30072632|30073058|MLT1C:ERVL-MaLR:LTR|183|+,.	1.80688	0.0188255	Up-regulated
chr6|84336763|84341708|L1PB1:L1:LINE|109|-,.	1.80574	0.000204159	Up-regulated
chr20|45847242|45847414|MamRep38:hAT:DNA|194|+,.	1.80274	0.000784699	Up-regulated
chr10|84215445|84215698|MIRc:MIR:SINE|331|+,.	1.79768	0.0485471	Up-regulated
chr4|79896691|79896847|L1MD1:L1:LINE|312|-,.	1.79698	0.0282374	Up-regulated
chr17|63975884|63976716|L2b:L2:LINE|338|+,.	1.79675	0.0169502	Up-regulated
chr4|76310321|76310401|MamSINE1:tRNA-RTE:SINE|375|-,.	1.796	1.87596e-05	Up-regulated
chr19|48079973|48080526|L1PB3:L1:LINE|115|+,.	1.79334	0.00508638	Up-regulated
chr5|34955771|34956079|AluYa5:Alu:SINE|10|+,.	1.79234	0.00317867	Up-regulated
chr8|124473371|124473636|MIRb:MIR:SINE|240|+,.	1.78796	0.0152513	Up-regulated
chr17|73284051|73284219|MER53:hAT:DNA|203|+,.	1.78667	0.0413429	Up-regulated
chr5|150771009|150772248|L1MB8:L1:LINE|191|-,.	1.78	0.0209478	Up-regulated
chr21|46196864|46197169|MLT1F2:ERVL-MaLR:LTR|276|+,.	1.77977	0.0143562	Up-regulated
chr11|17725959|17726632|Arthur1:hAT-Tip100:DNA|206|+,.	1.7741	0.00165109	Up-regulated
chr1|108936085|108936394|AluSz:Alu:SINE|116|-,.	1.7726	0.0114551	Up-regulated
chr1|32932761|32933215|L2a:L2:LINE|299|+,.	1.76894	0.0349169	Up-regulated
chr11|68024114|68024415|L1MD3:L1:LINE|265|-,.	1.76782	0.0358634	Up-regulated
chr16|88671321|88671831|Charlie1a:hAT-Charlie:DNA|278|-,.	1.76712	6.23983e-06	Up-regulated
chr11|17728483|17728860|THE1D:ERVL-MaLR:LTR|102|+,.	1.76583	0.000861866	Up-regulated
chr8|28345803|28346196|MARNA:TcMar-Mariner:DNA|301|+,.	1.76399	0.000131354	Up-regulated
chr20|45850254|45850562|MER89:ERV1:LTR|148|-,.	1.76348	0.0455936	Up-regulated
chr11|17725687|17725958|Arthur1B:hAT-Tip100:DNA|237|+,.	1.76179	0.0475054	Up-regulated
chr16|29818568|29818867|AluSz:Alu:SINE|141|-,.	1.76027	0.0107448	Up-regulated
chr17|83104321|83104419|AluSz6:Alu:SINE|133|+,.	1.75906	0.0154569	Up-regulated
chr17|40556297|40556432|MER5A1:hAT-Charlie:DNA|221|-,.	1.7456	0.00952633	Up-regulated
chr1|221838607|221838957|MER39:ERV1:LTR|225|-,.	1.74465	0.000519484	Up-regulated
chr19|865720|865857|AluJr4:Alu:SINE|183|-,.	1.7423	0.0319664	Up-regulated
chr8|142646409|142647273|MER4-int:ERV1:LTR|178|-,.	1.73986	0.0337877	Up-regulated
chr2|241074850|241076593|L1ME3C:L1:LINE|309|-,.	1.73741	9.51868e-05	Up-regulated
chr5|43297447|43297558|MIRb:MIR:SINE|305|+,.	1.73728	0.00706539	Up-regulated
chr19|47227045|47227213|MIR1_Amn:MIR:SINE|310|-,.	1.73611	0.00565354	Up-regulated
chr1|184626089|184626501|L2b:L2:LINE|328|-,.	1.73486	0.00343607	Up-regulated
chr16|2635320|2635621|AluSc:Alu:SINE|96|-,.	1.73438	0.0267887	Up-regulated
chr17|63963839|63963906|L3b:CR1:LINE|288|+,.	1.72951	0.0457132	Up-regulated
chr6|25988370|25988483|L1MC1:L1:LINE|147|-,.	1.72705	0.0380353	Up-regulated
chr5|242652|245882|HERVK9-int:ERVK:LTR|59|+,.	1.72648	1.66706e-05	Up-regulated
chr16|67165148|67165254|MIR3:MIR:SINE|242|-,.	1.72645	0.00367676	Up-regulated
chr20|45846925|45847231|AluSz6:Alu:SINE|114|+,.	1.7264	0.000687838	Up-regulated
chr1|145740849|145741137|AluSz:Alu:SINE|149|-,.	1.72608	0.0134673	Up-regulated
chr5|6670818|6671543|L1PB1:L1:LINE|79|-,.	1.72586	0.00100755	Up-regulated
chr10|68213264|68213365|AluJo:Alu:SINE|139|+,.	1.72572	0.0299127	Up-regulated
chr7|135172191|135172846|Harlequin-int:ERV1:LTR|92|+,.	1.72276	0.00174272	Up-regulated
chr13|110864717|110866185|THE1D-int:ERVL-MaLR:LTR|108|-,.	1.7204	3.77118e-10	Up-regulated
chr20|45845681|45845827|MER3:hAT-Charlie:DNA|182|+,.	1.71954	1.80085e-05	Up-regulated
chr13|110866584|110866753|MIR:MIR:SINE|222|-,.	1.71919	0.000110221	Up-regulated
chr17|63937045|63937380|L1PB2:L1:LINE|82|+,.	1.71766	0.0230639	Up-regulated
chr20|36231365|36231427|L2a:L2:LINE|210|-,.	1.71528	0.0119839	Up-regulated
chr16|88675519|88675814|AluJb:Alu:SINE|142|-,.	1.71499	0.00472558	Up-regulated
chr10|103133633|103135208|THE1B-int:ERVL-MaLR:LTR|93|+,.	1.71355	0.000855665	Up-regulated
chr1|221838873|221838965|MER21A:ERVL:LTR|244|-,.	1.71188	0.0204143	Up-regulated
chr11|65430560|65430886|L1M5:L1:LINE|371|-,.	1.71103	0.00655257	Up-regulated
chr1|1418377|1418852|LTR2B:ERV1:LTR|38|-,.	1.7099	0.0044104	Up-regulated
chr19|18013258|18013441|L2c:L2:LINE|359|-,.	1.70928	0.000130842	Up-regulated
chr1|23380163|23380421|AluSz:Alu:SINE|132|+,.	1.70757	0.00762194	Up-regulated
chr2|26137840|26138152|AluY:Alu:SINE|55|+,.	1.70439	0.0343596	Up-regulated
chr1|155972697|155973002|AluJb:Alu:SINE|171|-,.	1.70247	0.0198707	Up-regulated
chr7|135181466|135181997|HERV1_LTRd:ERV1:LTR|116|+,.	1.70075	0.00923336	Up-regulated
chr19|2862310|2863021|MER34-int:ERV1:LTR|194|+,.	1.69943	0.00198763	Up-regulated
chr3|46516557|46517010|LTR42:ERVL:LTR|175|+,.	1.69878	0.000584059	Up-regulated
chr17|1569880|1570192|AluY:Alu:SINE|63|-,.	1.6977	0.0144147	Up-regulated
chr16|29818335|29818568|L2b:L2:LINE|322|+,.	1.69727	0.0285307	Up-regulated
chr4|1173918|1174217|AluJb:Alu:SINE|114|+,.	1.69387	0.0470296	Up-regulated
chr10|121974357|121974506|MER5A:hAT-Charlie:DNA|214|-,.	1.69077	0.0323749	Up-regulated
chr8|27604462|27604777|AluJo:Alu:SINE|143|-,.	1.68821	0.00622211	Up-regulated
chr17|44184323|44184618|AluJr:Alu:SINE|180|-,.	1.68672	0.0388574	Up-regulated
chr2|65022399|65022480|MIRc:MIR:SINE|192|+,.	1.68302	1.97192e-10	Up-regulated
chr16|28536658|28536961|AluSg:Alu:SINE|106|-,.	1.68218	0.0411685	Up-regulated
chr20|45687891|45693981|L1PA3:L1:LINE|37|-,.	1.68185	0.00914255	Up-regulated
chr21|46197607|46197913|AluY:Alu:SINE|82|+,.	1.67911	0.0088965	Up-regulated
chr4|138170323|138170613|AluSx:Alu:SINE|117|-,.	1.67578	8.47763e-07	Up-regulated
chr20|45846584|45846777|MIRc:MIR:SINE|315|-,.	1.67533	0.00177249	Up-regulated
chr20|45845827|45846137|AluSx:Alu:SINE|107|-,.	1.6739	1.45582e-07	Up-regulated
chr9|72352012|72352331|AluY:Alu:SINE|97|+,.	1.66901	0.000105052	Up-regulated
chr9|113315106|113315319|AluJb:Alu:SINE|174|+,.	1.66736	0.0053534	Up-regulated
chr17|68427881|68428185|AluJb:Alu:SINE|145|-,.	1.66636	0.0142367	Up-regulated
chr17|1570803|1570931|MIRc:MIR:SINE|344|-,.	1.66239	0.0079164	Up-regulated
chr22|17731094|17731407|AluY:Alu:SINE|70|-,.	1.66105	0.0188708	Up-regulated
chr5|139479419|139479716|AluSx1:Alu:SINE|141|+,.	1.6602	0.0269017	Up-regulated
chr17|40555900|40556122|AluJb:Alu:SINE|158|-,.	1.65858	0.0152728	Up-regulated
chr5|139478947|139479233|AluSz:Alu:SINE|129|+,.	1.65731	0.0237031	Up-regulated
chr11|43861764|43862060|AluSx:Alu:SINE|71|-,.	1.65702	0.0128282	Up-regulated
chr3|183296293|183296751|L2b:L2:LINE|285|+,.	1.65613	0.0264587	Up-regulated
chr17|48870514|48870935|L2c:L2:LINE|311|-,.	1.65612	0.0198648	Up-regulated
chr11|17727941|17728483|L1MB7:L1:LINE|185|-,.	1.65564	0.00164053	Up-regulated
chr17|63964167|63964278|MIR3:MIR:SINE|324|-,.	1.65551	0.0224821	Up-regulated
chr1|55048910|55049302|L2b:L2:LINE|331|-,.	1.65368	0.0159919	Up-regulated
chr1|161422258|161424316|SVA_D:SVA:Retroposon|80|+,.	1.6529	0.0163724	Up-regulated
chr1|221839342|221839445|LTR48B:ERV1:LTR|247|-,.	1.65216	0.00701766	Up-regulated
chr3|44920488|44920666|MIRc:MIR:SINE|309|-,.	1.65025	0.0236089	Up-regulated
chr3|119664241|119664363|FLAM_C:Alu:SINE|164|+,.	1.64671	0.0431254	Up-regulated
chr14|102508692|102508888|MIR1_Amn:MIR:SINE|285|-,.	1.64651	3.29636e-08	Up-regulated
chr2|241058962|241060186|L1ME3F:L1:LINE|232|+,.	1.6414	8.66695e-05	Up-regulated
chr4|185499413|185499707|AluSg7:Alu:SINE|78|-,.	1.63913	0.000311163	Up-regulated
chr9|127105898|127106108|MIRb:MIR:SINE|267|-,.	1.63847	0.00321692	Up-regulated
chr17|83106160|83106428|MER66A:ERV1:LTR|282|-,.	1.63722	0.011304	Up-regulated
chr6|166368275|166368581|AluSg7:Alu:SINE|92|+,.	1.63613	0.0443082	Up-regulated
chr10|49451110|49451944|L1MB8:L1:LINE|170|-,.	1.63478	0.0318918	Up-regulated
chr10|35609831|35610128|THE1B:ERVL-MaLR:LTR|99|-,.	1.63025	0.034483	Up-regulated
chr20|45845361|45845495|AluJr:Alu:SINE|157|-,.	1.62903	0.00446792	Up-regulated
chr7|135171742|135172083|Harlequin-int:ERV1:LTR|101|+,.	1.62771	0.0273858	Up-regulated
chr17|70163491|70163722|L1PA2:L1:LINE|9|+,.	1.623	0.0170518	Up-regulated
chr3|48290339|48290612|L1MA7:L1:LINE|167|-,.	1.62122	0.0375223	Up-regulated
chr11|17380789|17381038|MER6A:TcMar-Tigger:DNA|179|+,.	1.6188	0.0370563	Up-regulated
chr4|77169476|77169904|MLT1H2:ERVL-MaLR:LTR|210|+,.	1.61764	7.7472e-07	Up-regulated
chr17|80436320|80437128|L1MB7:L1:LINE|213|-,.	1.61655	0.000105052	Up-regulated
chr6|85660975|85661227|L1MA5A:L1:LINE|102|-,.	1.61561	0.0116101	Up-regulated
chr10|95386353|95386667|AluSz:Alu:SINE|150|+,.	1.61012	0.0206677	Up-regulated
chr4|185500000|185500363|MER1A:hAT-Charlie:DNA|129|-,.	1.60953	6.49407e-05	Up-regulated
chr9|72352786|72352950|MIR:MIR:SINE|225|-,.	1.60874	0.00105197	Up-regulated
chr7|524919|525225|AluJo:Alu:SINE|160|+,.	1.6051	0.00304314	Up-regulated
chr11|121310455|121310759|AluY:Alu:SINE|62|-,.	1.60507	0.000456602	Up-regulated
chr20|45843187|45843300|MIR3:MIR:SINE|327|-,.	1.60488	0.000511633	Up-regulated
chr17|1572890|1573199|AluJo:Alu:SINE|171|+,.	1.60459	0.00259698	Up-regulated
chr7|135176993|135180551|HERV3-int:ERV1:LTR|247|+,.	1.60434	1.88478e-08	Up-regulated
chr17|1572475|1572592|MIRc:MIR:SINE|291|+,.	1.60279	0.0177748	Up-regulated
chr17|81900925|81901457|MLT2A2:ERVL:LTR|176|-,.	1.60224	2.09012e-08	Up-regulated
chr17|44222859|44223055|Arthur1A:hAT-Tip100:DNA|214|+,.	1.60145	0.04499	Up-regulated
chr6|145815053|145815170|MIR3:MIR:SINE|272|-,.	1.6006	0.0379225	Up-regulated
chr5|203848|204319|MER68:ERVL:LTR|276|+,.	1.59903	6.31445e-05	Up-regulated
chr3|46518353|46518661|AluSx1:Alu:SINE|104|-,.	1.59776	0.00419083	Up-regulated
chr1|224377486|224377779|AluSz:Alu:SINE|102|-,.	1.59647	0.0263452	Up-regulated
chr19|36033923|36034328|L2a:L2:LINE|275|+,.	1.596	0.0151385	Up-regulated
chr6|25988483|25988739|AluSz6:Alu:SINE|106|-,.	1.59531	0.00218316	Up-regulated
chr2|241055135|241055479|L1MEh:L1:LINE|228|+,.	1.59449	0.00409416	Up-regulated
chr8|124560492|124560680|AluJr4:Alu:SINE|154|+,.	1.5929	0.00865653	Up-regulated
chr6|25986062|25986213|L1M4:L1:LINE|275|+,.	1.59253	0.000165027	Up-regulated
chr17|48866260|48866445|MamSINE1:tRNA-RTE:SINE|363|-,.	1.59164	0.0142367	Up-regulated
chr2|96543318|96545144|Tigger1:TcMar-Tigger:DNA|115|+,.	1.59117	0.000519484	Up-regulated
chr20|45844551|45844679|MIR:MIR:SINE|218|+,.	1.58844	0.00678579	Up-regulated
chr19|12244556|12245035|MER90a:ERV1:LTR|272|+,.	1.58808	0.000257404	Up-regulated
chr5|179825299|179825408|L4_C_Mam:RTE-X:LINE|358|-,.	1.58714	0.0338195	Up-regulated
chr5|6672267|6672574|AluSz:Alu:SINE|104|-,.	1.585	0.02187	Up-regulated
chr16|67535177|67535538|L2:L2:LINE|316|-,.	1.58409	0.0467393	Up-regulated
chr1|221838108|221838348|L2c:L2:LINE|330|-,.	1.58388	0.00154368	Up-regulated
chr5|154459945|154460025|MIR3:MIR:SINE|281|-,.	1.57757	0.000159717	Up-regulated
chr20|3108111|3108407|AluSz6:Alu:SINE|98|-,.	1.57578	0.0386663	Up-regulated
chr1|15098832|15099134|L2c:L2:LINE|322|-,.	1.57025	0.0215398	Up-regulated
chr1|184628192|184628463|Charlie7a:hAT-Charlie:DNA|279|-,.	1.56997	0.0266503	Up-regulated
chr9|129502369|129502572|AluSx:Alu:SINE|77|-,.	1.56947	0.0251181	Up-regulated
chr11|10884067|10885132|MER11A:ERVK:LTR|103|-,.	1.56933	0.0056725	Up-regulated
chr7|132773227|132774656|L1ME3A:L1:LINE|267|-,.	1.5648	0.0245906	Up-regulated
chr6|163579124|163579549|MSTA1:ERVL-MaLR:LTR|211|-,.	1.56218	0.0176872	Up-regulated
chr17|48063774|48064077|AluSg:Alu:SINE|79|+,.	1.55866	0.0230639	Up-regulated
chr5|202627|202770|Tigger19a:TcMar-Tigger:DNA|412|-,.	1.55832	0.0426436	Up-regulated
chr11|17724076|17724296|L2a:L2:LINE|375|-,.	1.55792	0.0152453	Up-regulated
chr20|3925249|3925532|AluSx:Alu:SINE|109|-,.	1.55547	0.0497128	Up-regulated
chr2|219423438|219423716|AluY:Alu:SINE|83|-,.	1.55203	0.000112891	Up-regulated
chr12|51187938|51188227|AluSz:Alu:SINE|125|-,.	1.55092	0.00847442	Up-regulated
chr20|45844920|45845085|AluJr:Alu:SINE|157|-,.	1.55084	0.0114451	Up-regulated
chr9|81689312|81689527|MER52D:ERV1:LTR|210|-,.	1.55027	0.0087803	Up-regulated
chr10|6737297|6737688|MLT1H:ERVL-MaLR:LTR|224|+,.	1.54976	0.0484598	Up-regulated
chr21|46225020|46226027|LTR13:ERVK:LTR|43|+,.	1.54909	0.00233111	Up-regulated
chr7|135175954|135176995|HERV3-int:ERV1:LTR|261|+,.	1.54901	0.00779844	Up-regulated
chr1|54850787|54850913|MIR3:MIR:SINE|229|-,.	1.54816	1.95557e-09	Up-regulated
chr3|124967619|124967774|MIRc:MIR:SINE|247|+,.	1.54714	9.60954e-05	Up-regulated
chr17|70165508|70165814|Tigger15a:TcMar-Tigger:DNA|284|+,.	1.54644	0.000108136	Up-regulated
chr14|58346645|58346957|AluJb:Alu:SINE|109|+,.	1.54381	0.0292144	Up-regulated
chr13|110869038|110869202|MER6B:TcMar-Tigger:DNA|207|-,.	1.54062	0.000194781	Up-regulated
chr18|63328346|63328659|AluSx3:Alu:SINE|83|-,.	1.53913	0.000695541	Up-regulated
chr9|35857219|35857582|L2c:L2:LINE|321|-,.	1.53898	0.0471309	Up-regulated
chr1|151130065|151130219|MIRb:MIR:SINE|248|-,.	1.53858	0.0283333	Up-regulated
chr12|25208644|25208823|MamSINE1:tRNA-RTE:SINE|356|-,.	1.53162	3.86525e-07	Up-regulated
chr1|108935775|108936042|L2a:L2:LINE|232|-,.	1.53072	0.00318041	Up-regulated
chr10|103135492|103135801|AluSx1:Alu:SINE|97|+,.	1.53043	0.0293932	Up-regulated
chr20|45845085|45845361|AluSx1:Alu:SINE|91|-,.	1.52912	0.000812447	Up-regulated
chr1|170737664|170737842|MIR:MIR:SINE|239|+,.	1.52723	1.03039e-05	Up-regulated
chr10|15772918|15774858|L1PA3:L1:LINE|28|+,.	1.52719	0.00602197	Up-regulated
chr6|25987627|25987925|L1MC1:L1:LINE|147|-,.	1.52542	5.28304e-06	Up-regulated
chr1|221839260|221839369|MER21A:ERVL:LTR|244|-,.	1.5238	0.0192405	Up-regulated
chr9|129506374|129506484|AluSq10:Alu:SINE|109|-,.	1.52362	0.00996729	Up-regulated
chr1|68095206|68097180|L1ME3:L1:LINE|233|-,.	1.52277	0.0479131	Up-regulated
chr3|126452532|126452738|L1MC4:L1:LINE|365|-,.	1.51591	0.0120938	Up-regulated
chr12|109590268|109590464|L2b:L2:LINE|366|+,.	1.51559	0.0246755	Up-regulated
chr8|124560239|124560370|AluJr:Alu:SINE|160|+,.	1.51495	0.00838859	Up-regulated
chr9|129509663|129509988|MLT1A0:ERVL-MaLR:LTR|181|-,.	1.51457	0.006878	Up-regulated
chr9|35858605|35859023|MLT1I:ERVL-MaLR:LTR|256|+,.	1.51447	0.0468574	Up-regulated
chr1|109735633|109735940|AluSc:Alu:SINE|75|-,.	1.5143	0.0281175	Up-regulated
chr2|241077096|241078102|L1MB7:L1:LINE|197|+,.	1.50853	0.00244961	Up-regulated
chr20|648117|648374|MLT1J:ERVL-MaLR:LTR|321|+,.	1.50339	3.32346e-05	Up-regulated
chr16|30954228|30954488|AluJb:Alu:SINE|112|-,.	1.50264	7.72289e-08	Up-regulated
chr16|69710050|69710339|AluSx1:Alu:SINE|93|+,.	1.50235	6.14865e-10	Up-regulated
chr17|82294515|82295088|L1ME2z:L1:LINE|238|-,.	1.50061	0.00152046	Up-regulated
chr1|161990351|161991452|Tigger1:TcMar-Tigger:DNA|108|-,.	-1.50064	0.000354959	Down-regulated
chr4|127686237|127686474|L2a:L2:LINE|289|+,.	-1.50224	0.000821672	Down-regulated
chr14|61004443|61007327|L1PA3:L1:LINE|32|+,.	-1.50246	0.0342423	Down-regulated
chr1|173237397|173238832|L1PREC2:L1:LINE|102|+,.	-1.50365	0.0123043	Down-regulated
chr17|35410476|35410653|HAL1b:L1:LINE|362|-,.	-1.50668	0.0313293	Down-regulated
chr11|1741757|1742087|MLT1A0:ERVL-MaLR:LTR|229|+,.	-1.50679	0.00152322	Down-regulated
chr11|65297641|65297949|AluY:Alu:SINE|75|-,.	-1.50864	0.0222341	Down-regulated
chr1|39623434|39624150|L2a:L2:LINE|296|-,.	-1.50868	0.0252244	Down-regulated
chr1|54600815|54601007|L2b:L2:LINE|292|+,.	-1.50915	0.00171323	Down-regulated
chr9|122393886|122394064|L2a:L2:LINE|219|-,.	-1.50959	0.0317168	Down-regulated
chr1|210675956|210676159|MamRep434:TcMar-Tigger:DNA|266|+,.	-1.51101	0.00262663	Down-regulated
chr1|58468524|58468935|LTR16B1:ERVL:LTR|254|-,.	-1.51281	0.0392379	Down-regulated
chr19|1036721|1036798|MIR:MIR:SINE|288|+,.	-1.51419	0.0245234	Down-regulated
chr19|49498218|49498470|Tigger4:TcMar-Tigger:DNA|171|-,.	-1.515	0.0106153	Down-regulated
chr12|13081949|13082263|AluSq2:Alu:SINE|83|-,.	-1.51735	4.10308e-05	Down-regulated
chr1|173186175|173186266|MER91B:hAT-Tip100:DNA|278|+,.	-1.51831	0.0133773	Down-regulated
chr12|118157816|118159111|L2c:L2:LINE|353|+,.	-1.51978	0.00535537	Down-regulated
chr17|7902138|7902450|AluSz:Alu:SINE|112|+,.	-1.52105	0.039896	Down-regulated
chr16|89177321|89177436|MER3:hAT-Charlie:DNA|258|-,.	-1.52207	0.00694001	Down-regulated
chr1|173184137|173184295|MIR3:MIR:SINE|306|-,.	-1.52215	0.00056123	Down-regulated
chr10|44984593|44984662|MIR:MIR:SINE|227|+,.	-1.52217	0.033221	Down-regulated
chr9|127709989|127710304|AluJo:Alu:SINE|140|+,.	-1.52739	0.0372851	Down-regulated
chr1|39261309|39262032|L1MB7:L1:LINE|205|-,.	-1.52904	0.00107094	Down-regulated
chr1|39625119|39625264|MamRep38:hAT:DNA|308|+,.	-1.52954	0.0383179	Down-regulated
chr9|78271259|78271592|L1MEd:L1:LINE|260|+,.	-1.52981	0.000107768	Down-regulated
chr20|56462793|56463101|AluJo:Alu:SINE|185|+,.	-1.52991	0.00475746	Down-regulated
chr6|114108342|114108702|LTR41:ERVL:LTR|217|-,.	-1.53105	0.00190706	Down-regulated
chr14|33924240|33924453|L2a:L2:LINE|244|-,.	-1.53271	0.00181114	Down-regulated
chr21|44182007|44182222|L1M6:L1:LINE|377|-,.	-1.53306	0.0104257	Down-regulated
chr21|5079746|5079961|L1M6:L1:LINE|377|+,.	-1.53483	0.013163	Down-regulated
chr1|204224822|204225383|Tigger15a:TcMar-Tigger:DNA|286|+,.	-1.53815	0.00239623	Down-regulated
chr4|78542650|78542765|L2c:L2:LINE|264|+,.	-1.53938	0.00955162	Down-regulated
chr1|205021460|205021668|MIR3:MIR:SINE|340|-,.	-1.54091	0.00112183	Down-regulated
chr2|219569266|219569924|Charlie15b:hAT-Charlie:DNA|321|+,.	-1.54298	0.0152193	Down-regulated
chr1|20756708|20757007|AluSx:Alu:SINE|141|-,.	-1.5472	0.0118998	Down-regulated
chr6|35055138|35055326|MIRb:MIR:SINE|264|+,.	-1.54842	0.00458351	Down-regulated
chr19|9294269|9294435|AluJr:Alu:SINE|157|-,.	-1.55054	0.0329863	Down-regulated
chr6|107040433|107040527|Kanga11a:TcMar-Tc2:DNA|165|-,.	-1.55332	0.0210315	Down-regulated
chr12|55836433|55836665|MIRb:MIR:SINE|297|-,.	-1.55453	0.0189679	Down-regulated
chr6|63822112|63822411|AluSx:Alu:SINE|124|-,.	-1.55545	0.000150402	Down-regulated
chr3|106713222|106715466|Tigger2:TcMar-Tigger:DNA|162|-,.	-1.55933	0.000174061	Down-regulated
chr6|35055333|35055627|AluSg:Alu:SINE|109|-,.	-1.5618	0.000174061	Down-regulated
chr1|31671824|31672348|L2a:L2:LINE|269|-,.	-1.56261	0.00245786	Down-regulated
chr1|6255201|6255475|AluY:Alu:SINE|69|-,.	-1.56289	0.0196366	Down-regulated
chr20|53944315|53944608|AluSx:Alu:SINE|113|-,.	-1.5629	1.7137e-05	Down-regulated
chr10|91005894|91006356|MLT1J:ERVL-MaLR:LTR|296|+,.	-1.56338	0.0435611	Down-regulated
chr20|56462404|56462558|AluJo:Alu:SINE|188|-,.	-1.56385	0.0221463	Down-regulated
chr11|46856473|46856641|MER117:hAT-Charlie:DNA|345|-,.	-1.56433	0.0271888	Down-regulated
chr5|74745056|74745368|AluSx:Alu:SINE|131|+,.	-1.56457	0.0233208	Down-regulated
chr3|38498894|38499219|L1M4:L1:LINE|262|-,.	-1.56502	0.00301828	Down-regulated
chr1|173185033|173185271|Tigger15a:TcMar-Tigger:DNA|247|+,.	-1.56838	0.0005647	Down-regulated
chr9|122395348|122395697|MLT2C1:ERVL:LTR|180|+,.	-1.56897	0.0255779	Down-regulated
chr17|35410245|35410491|HAL1b:L1:LINE|253|-,.	-1.56989	0.0167462	Down-regulated
chr5|122032148|122033227|L1MC4a:L1:LINE|271|-,.	-1.57018	0.0406891	Down-regulated
chr21|25719317|25719711|L2b:L2:LINE|390|+,.	-1.57076	0.0421578	Down-regulated
chr22|22484945|22485152|L2a:L2:LINE|261|-,.	-1.57094	0.00109348	Down-regulated
chr5|139279935|139280018|MER3:hAT-Charlie:DNA|225|-,.	-1.5714	0.0184035	Down-regulated
chr9|78270801|78270977|L1MEd:L1:LINE|242|+,.	-1.57354	0.000689952	Down-regulated
chr7|134938027|134938104|MER5A1:hAT-Charlie:DNA|197|-,.	-1.57354	0.00224997	Down-regulated
chr1|201042437|201042557|L2c:L2:LINE|340|+,.	-1.57457	0.000496516	Down-regulated
chr16|84566246|84566381|MamGypLTR1b:Gypsy:LTR|200|+,.	-1.57632	0.000222364	Down-regulated
chr1|10462167|10462430|AluSq2:Alu:SINE|88|-,.	-1.58016	0.0216113	Down-regulated
chr8|1862766|1863081|AluY:Alu:SINE|67|-,.	-1.58027	0.00539261	Down-regulated
chr12|64144171|64144549|Plat_L3:CR1:LINE|368|-,.	-1.58153	8.27159e-05	Down-regulated
chr16|4386953|4387065|MIR3:MIR:SINE|311|+,.	-1.5816	0.00536087	Down-regulated
chr3|106837833|106838325|LOR1a:ERV1:LTR|139|-,.	-1.58193	9.80231e-06	Down-regulated
chr6|79577656|79583766|L1PA6:L1:LINE|70|+,.	-1.58391	9.39927e-06	Down-regulated
chr1|112233622|112233789|Zaphod3:hAT-Tip100:DNA|198|-,.	-1.58576	0.0331779	Down-regulated
chr9|98086735|98086990|L2a:L2:LINE|311|-,.	-1.58701	0.0293268	Down-regulated
chr7|134964219|134964675|LTR16C:ERVL:LTR|309|-,.	-1.5872	0.00975318	Down-regulated
chr1|33088005|33089045|L2b:L2:LINE|310|+,.	-1.58833	0.0440803	Down-regulated
chr14|30676238|30676713|L2a:L2:LINE|325|-,.	-1.58885	0.0166936	Down-regulated
chr1|20756170|20756407|Charlie1a:hAT-Charlie:DNA|178|+,.	-1.58986	0.023926	Down-regulated
chr11|73348229|73348413|L2b:L2:LINE|270|-,.	-1.59002	0.0221723	Down-regulated
chr2|102776018|102777593|L1MC2:L1:LINE|168|-,.	-1.5917	0.00202089	Down-regulated
chr9|78275322|78275625|AluSq2:Alu:SINE|102|+,.	-1.59335	0.0405855	Down-regulated
chr5|14018392|14019247|L1P3:L1:LINE|78|-,.	-1.5937	0.0336255	Down-regulated
chr20|44173633|44173935|AluSg7:Alu:SINE|113|+,.	-1.59575	0.00190011	Down-regulated
chr4|158202278|158202476|L2a:L2:LINE|268|+,.	-1.59589	0.00358486	Down-regulated
chr19|9292286|9292638|MLT1K:ERVL-MaLR:LTR|285|+,.	-1.59595	0.0137168	Down-regulated
chr3|107243899|107244115|L1M4a1:L1:LINE|254|+,.	-1.59865	0.0378914	Down-regulated
chr4|164996655|164999353|HERVK-int:ERVK:LTR|66|+,.	-1.59872	0.00616229	Down-regulated
chr21|25710243|25711291|L2a:L2:LINE|262|-,.	-1.60471	0.0145699	Down-regulated
chr22|37551537|37551709|MIRb:MIR:SINE|269|+,.	-1.60536	0.0211984	Down-regulated
chr9|78273864|78274478|L1MB7:L1:LINE|248|+,.	-1.60675	0.000236319	Down-regulated
chr15|64959414|64959704|AluSc5:Alu:SINE|97|-,.	-1.60805	0.00676007	Down-regulated
chr11|74233893|74235105|L2c:L2:LINE|277|-,.	-1.61133	0.000154915	Down-regulated
chr1|6573000|6573167|L2b:L2:LINE|416|+,.	-1.61343	0.0169076	Down-regulated
chr1|173462482|173464250|L1PA11:L1:LINE|146|+,.	-1.61467	0.0107923	Down-regulated
chr3|160436516|160436825|AluY:Alu:SINE|71|+,.	-1.6172	0.00698781	Down-regulated
chr9|70179873|70186005|L1PA8:L1:LINE|105|-,.	-1.6229	0.0282837	Down-regulated
chr16|13237270|13237327|MIR3:MIR:SINE|228|+,.	-1.62796	0.0254281	Down-regulated
chr3|38525083|38525234|MIRb:MIR:SINE|285|-,.	-1.62829	2.41058e-06	Down-regulated
chr3|38547099|38547639|L1MB3:L1:LINE|141|+,.	-1.62968	0.00255467	Down-regulated
chr17|51154190|51154377|L2c:L2:LINE|291|-,.	-1.6303	5.78144e-06	Down-regulated
chr11|82975904|82976146|L3b:CR1:LINE|315|+,.	-1.6317	0.00313216	Down-regulated
chr9|107259829|107260139|AluSz:Alu:SINE|123|-,.	-1.63314	0.00336082	Down-regulated
chr4|185586261|185586440|MER135:DNA:DNA|301|+,.	-1.63669	4.18004e-09	Down-regulated
chr9|78271696|78271884|AluJr:Alu:SINE|188|-,.	-1.63971	0.00450298	Down-regulated
chr2|218829325|218829625|AluSx3:Alu:SINE|103|-,.	-1.64	0.00659693	Down-regulated
chr2|87583320|87583392|MIRc:MIR:SINE|292|-,.	-1.64045	0.0194255	Down-regulated
chr20|34851822|34851998|MIR3:MIR:SINE|275|-,.	-1.64077	0.0338395	Down-regulated
chr3|38531686|38531990|L1PA5:L1:LINE|20|-,.	-1.64081	0.00185736	Down-regulated
chr1|6258142|6258428|AluSq:Alu:SINE|77|-,.	-1.64115	0.0169621	Down-regulated
chr21|44182518|44182735|L1M6:L1:LINE|364|-,.	-1.64273	0.0148165	Down-regulated
chrX|100679783|100680407|L2b:L2:LINE|310|+,.	-1.64385	4.35712e-05	Down-regulated
chr2|26948576|26948877|AluY:Alu:SINE|70|+,.	-1.64426	0.00252775	Down-regulated
chr12|8652907|8653220|AluSq2:Alu:SINE|96|+,.	-1.64431	0.00750071	Down-regulated
chr21|35347526|35347784|L2a:L2:LINE|293|+,.	-1.64719	0.0392948	Down-regulated
chr19|1033078|1033235|L2c:L2:LINE|333|-,.	-1.64825	0.00898384	Down-regulated
chr7|99900481|99902222|L1MEc:L1:LINE|192|-,.	-1.64941	0.000166162	Down-regulated
chr1|201042124|201042437|AluSz:Alu:SINE|121|-,.	-1.64961	0.000862665	Down-regulated
chr4|184750756|184751968|L2a:L2:LINE|319|+,.	-1.64989	0.00296706	Down-regulated
chr7|134935915|134936008|MER112:hAT-Charlie:DNA|226|+,.	-1.65364	0.0080562	Down-regulated
chr2|217317787|217318180|MLT1E1A:ERVL-MaLR:LTR|195|-,.	-1.65417	0.00464694	Down-regulated
chr14|50754738|50754803|MER101-int:ERV1:LTR|138|+,.	-1.65434	0.00199756	Down-regulated
chrX|10445957|10446168|MER20:hAT-Charlie:DNA|206|-,.	-1.65547	0.000997371	Down-regulated
chr14|51717168|51717565|MSTD:ERVL-MaLR:LTR|210|-,.	-1.65792	0.041492	Down-regulated
chr15|92445012|92445103|MIR3:MIR:SINE|231|+,.	-1.65816	9.73018e-05	Down-regulated
chr6|71415304|71415487|MIR3:MIR:SINE|332|-,.	-1.65828	0.0115606	Down-regulated
chr11|74222944|74224986|L1PA2:L1:LINE|17|-,.	-1.66415	2.01834e-05	Down-regulated
chr21|35346778|35347321|L2a:L2:LINE|258|+,.	-1.66842	0.0132612	Down-regulated
chr19|9294497|9294667|LTR33C:ERVL:LTR|282|-,.	-1.66919	0.0369805	Down-regulated
chr15|48162546|48165001|Tigger1:TcMar-Tigger:DNA|121|+,.	-1.6727	0.00162606	Down-regulated
chr4|77055460|77055766|AluSx1:Alu:SINE|85|-,.	-1.67298	0.012593	Down-regulated
chr9|78271920|78272217|AluSx:Alu:SINE|108|-,.	-1.67327	0.0143928	Down-regulated
chr1|115726556|115726705|MIRb:MIR:SINE|295|+,.	-1.67626	0.0013415	Down-regulated
chr11|73348415|73348785|L1MB3:L1:LINE|147|+,.	-1.67852	0.0477538	Down-regulated
chr5|41742483|41744747|L1PA5:L1:LINE|46|-,.	-1.67856	0.028967	Down-regulated
chr6|63821253|63822112|LTR78:ERV1:LTR|304|+,.	-1.67925	1.38537e-07	Down-regulated
chr10|44971870|44971992|MER94:hAT-Blackjack:DNA|238|+,.	-1.67936	0.00787138	Down-regulated
chr12|8646645|8646933|AluSq2:Alu:SINE|104|-,.	-1.68144	8.7427e-07	Down-regulated
chr19|1035640|1035939|AluSz:Alu:SINE|84|+,.	-1.68245	0.0195725	Down-regulated
chr6|6185423|6191251|L1PA3:L1:LINE|27|-,.	-1.68266	0.0191132	Down-regulated
chr14|102234169|102239533|HERVFH21-int:ERV1:LTR|162|+,.	-1.68454	0.0124661	Down-regulated
chr6|125294973|125295309|L3:CR1:LINE|316|-,.	-1.68828	0.0267832	Down-regulated
chr1|241629077|241629238|L1ME4c:L1:LINE|258|-,.	-1.68915	0.00678051	Down-regulated
chr2|26948880|26949022|MIRc:MIR:SINE|264|-,.	-1.69018	0.0011799	Down-regulated
chr4|75047494|75047704|MER20:hAT-Charlie:DNA|176|+,.	-1.69044	0.0337857	Down-regulated
chr1|204227689|204227837|L2c:L2:LINE|324|+,.	-1.69052	0.0306766	Down-regulated
chrX|100683188|100683437|AluSz:Alu:SINE|149|-,.	-1.69097	0.0326063	Down-regulated
chrX|100676884|100677484|L2a:L2:LINE|266|-,.	-1.69176	2.89634e-05	Down-regulated
chr3|106684616|106684905|AluY:Alu:SINE|93|+,.	-1.69285	0.00803013	Down-regulated
chr12|68761660|68761959|L2a:L2:LINE|277|-,.	-1.69347	2.20219e-05	Down-regulated
chr4|99156114|99156438|LTR85c:Gypsy?:LTR|327|+,.	-1.6962	0.0254398	Down-regulated
chr6|149884309|149884395|AluYc:Alu:SINE|105|-,.	-1.69824	0.00778986	Down-regulated
chrX|21733270|21733658|Charlie20a:hAT-Charlie:DNA|252|+,.	-1.69833	0.00269721	Down-regulated
chr4|5641206|5641495|L1MC3:L1:LINE|190|+,.	-1.69864	0.0340884	Down-regulated
chr5|142594192|142594361|MER5A1:hAT-Charlie:DNA|238|+,.	-1.69866	0.0455714	Down-regulated
chr6|114107176|114108016|L1M5:L1:LINE|222|+,.	-1.69958	0.00166896	Down-regulated
chr2|49209899|49215937|L1PA6:L1:LINE|79|+,.	-1.70315	0.0459971	Down-regulated
chr10|50760321|50763460|L1PA5:L1:LINE|54|+,.	-1.70394	0.0339513	Down-regulated
chr3|160435804|160435953|MIR:MIR:SINE|262|+,.	-1.70638	0.0276053	Down-regulated
chr3|38544737|38545345|LTR78:ERV1:LTR|277|+,.	-1.7065	0.00261238	Down-regulated
chr6|117271372|117271680|MER33:hAT-Charlie:DNA|158|+,.	-1.70976	0.0112965	Down-regulated
chr11|64658745|64659038|AluSg7:Alu:SINE|75|+,.	-1.71255	0.0133259	Down-regulated
chr1|203181340|203181625|AluSg4:Alu:SINE|109|+,.	-1.71257	0.0331612	Down-regulated
chr12|8649788|8650121|L1PB2:L1:LINE|96|-,.	-1.7126	0.0467753	Down-regulated
chr14|104721414|104721584|L1M4:L1:LINE|239|-,.	-1.7141	0.0459969	Down-regulated
chr4|184747694|184747985|AluJb:Alu:SINE|148|+,.	-1.71517	0.00983901	Down-regulated
chr9|68429686|68429846|L3b:CR1:LINE|358|-,.	-1.71585	0.0260407	Down-regulated
chr9|128543405|128543710|AluSg:Alu:SINE|95|+,.	-1.71764	0.00945055	Down-regulated
chr9|68465704|68466873|L1MCc:L1:LINE|255|-,.	-1.71773	0.00198316	Down-regulated
chr11|8687630|8687919|AluY:Alu:SINE|62|-,.	-1.71859	0.00893018	Down-regulated
chr22|22487162|22487473|AluJr:Alu:SINE|132|+,.	-1.71863	0.0135276	Down-regulated
chr12|49352584|49352895|L3:CR1:LINE|342|+,.	-1.7203	0.0427944	Down-regulated
chr3|132884096|132885741|L1MA3:L1:LINE|105|+,.	-1.72119	0.002964	Down-regulated
chr11|74128567|74130129|SVA_D:SVA:Retroposon|67|-,.	-1.72195	0.000393014	Down-regulated
chr3|107244424|107244638|L2a:L2:LINE|310|+,.	-1.72277	0.0171302	Down-regulated
chr19|1037216|1037366|AluJb:Alu:SINE|127|-,.	-1.72285	0.0120729	Down-regulated
chr9|70213999|70215326|L2a:L2:LINE|274|-,.	-1.72414	0.0290717	Down-regulated
chr2|172472039|172472327|AluSz6:Alu:SINE|163|+,.	-1.72478	0.0329103	Down-regulated
chr21|37759438|37759596|L2a:L2:LINE|316|+,.	-1.72494	0.0297615	Down-regulated
chr2|172484208|172484343|MER5A1:hAT-Charlie:DNA|186|-,.	-1.72522	0.0450524	Down-regulated
chr1|193162391|193162668|AluSz:Alu:SINE|105|-,.	-1.72535	0.0413748	Down-regulated
chr8|7275772|7276804|LTR5A:ERVK:LTR|75|-,.	-1.73242	0.0152875	Down-regulated
chr4|169990059|169990200|MIRb:MIR:SINE|265|-,.	-1.73257	6.00081e-07	Down-regulated
chr9|68468036|68468274|L1PA14:L1:LINE|126|-,.	-1.73322	0.0217706	Down-regulated
chr19|21412529|21417699|HERVK9-int:ERVK:LTR|61|-,.	-1.73324	0.0076564	Down-regulated
chr14|64950656|64950794|MIR3:MIR:SINE|204|-,.	-1.73361	0.00682876	Down-regulated
chr7|134939680|134939976|AluSz:Alu:SINE|101|+,.	-1.73395	0.000441583	Down-regulated
chr19|1038590|1038873|AluSq:Alu:SINE|95|-,.	-1.73751	0.000285385	Down-regulated
chr9|89665412|89665714|AluJb:Alu:SINE|149|-,.	-1.73799	0.0449406	Down-regulated
chr2|190915796|190916136|Charlie2b:hAT-Charlie:DNA|235|+,.	-1.73804	0.000737458	Down-regulated
chr9|78274929|78275322|L1M4:L1:LINE|264|+,.	-1.74053	0.000527739	Down-regulated
chr6|132682334|132682693|MLT1B:ERVL-MaLR:LTR|140|-,.	-1.74189	0.0195945	Down-regulated
chr1|6574295|6574546|L2b:L2:LINE|381|+,.	-1.74319	0.00075165	Down-regulated
chr1|6572265|6572556|AluJo:Alu:SINE|155|-,.	-1.74947	0.0234244	Down-regulated
chr4|184747347|184747577|L2c:L2:LINE|312|-,.	-1.75225	0.00139607	Down-regulated
chr3|38546788|38547099|AluSx1:Alu:SINE|97|+,.	-1.75274	0.0127318	Down-regulated
chr8|7260528|7261560|LTR5A:ERVK:LTR|75|-,.	-1.75333	0.00426339	Down-regulated
chr22|23782637|23782765|MIRc:MIR:SINE|225|-,.	-1.75762	0.0419882	Down-regulated
chr11|73181209|73181426|L1M4b:L1:LINE|189|-,.	-1.75811	0.0298404	Down-regulated
chr19|2734573|2734731|MER20:hAT-Charlie:DNA|206|-,.	-1.76733	0.0394193	Down-regulated
chrX|10446651|10446813|MER45A:hAT-Tip100:DNA|193|-,.	-1.77244	0.00850631	Down-regulated
chr9|70216223|70216609|MLT1A:ERVL-MaLR:LTR|189|-,.	-1.77255	0.0346394	Down-regulated
chr3|132885969|132886959|L1MA3:L1:LINE|131|+,.	-1.7759	0.0338634	Down-regulated
chr16|4386635|4386741|MIRc:MIR:SINE|330|+,.	-1.77728	0.00473373	Down-regulated
chr11|8688628|8688769|Charlie2a:hAT-Charlie:DNA|262|-,.	-1.77844	0.000463564	Down-regulated
chr20|56461512|56462070|MER68:ERVL:LTR|179|-,.	-1.77846	6.68662e-05	Down-regulated
chr2|196991588|196991891|AluJo:Alu:SINE|162|-,.	-1.78037	0.0498077	Down-regulated
chr9|5440900|5441332|LTR33:ERVL:LTR|296|+,.	-1.78058	0.0246755	Down-regulated
chr9|107258968|107259219|AluSq10:Alu:SINE|84|-,.	-1.78123	0.00383675	Down-regulated
chr1|201076654|201076939|L2c:L2:LINE|312|-,.	-1.78131	0.00555673	Down-regulated
chr1|39627629|39627864|MIR:MIR:SINE|241|+,.	-1.78185	0.0156453	Down-regulated
chr12|105419976|105420366|LTR16B1:ERVL:LTR|278|-,.	-1.78215	0.017905	Down-regulated
chr1|89060495|89062666|L1MB3:L1:LINE|204|+,.	-1.78306	0.0326907	Down-regulated
chr12|13078413|13079380|L1PA3:L1:LINE|31|+,.	-1.78325	0.0100696	Down-regulated
chrX|21731838|21732037|L1M4:L1:LINE|171|-,.	-1.784	0.0109647	Down-regulated
chr12|120487527|120488112|LTR76:ERV1:LTR|84|-,.	-1.78758	0.00929367	Down-regulated
chr12|8653274|8653356|L2c:L2:LINE|341|+,.	-1.78831	0.0199405	Down-regulated
chr10|32150167|32150509|AluSz:Alu:SINE|111|-,.	-1.78891	0.000401265	Down-regulated
chr3|49488600|49488874|AluSx3:Alu:SINE|146|-,.	-1.791	0.0388906	Down-regulated
chr1|6573962|6574290|MER1A:hAT-Charlie:DNA|92|-,.	-1.79228	0.00086998	Down-regulated
chr5|172061735|172061970|L1MC5:L1:LINE|228|+,.	-1.79538	0.0311504	Down-regulated
chr1|6256094|6256355|MLT1A1:ERVL-MaLR:LTR|227|+,.	-1.79745	0.00293971	Down-regulated
chr9|107251454|107252584|L3:CR1:LINE|320|+,.	-1.79756	0.0318232	Down-regulated
chr12|8646945|8647082|MIR3:MIR:SINE|338|-,.	-1.79786	1.11535e-06	Down-regulated
chr19|16856479|16856574|L1MCa:L1:LINE|206|+,.	-1.79845	0.0301052	Down-regulated
chr9|107261164|107261677|MLT1F:ERVL-MaLR:LTR|283|-,.	-1.79883	0.00267876	Down-regulated
chr3|38591911|38593048|L1ME3C:L1:LINE|259|-,.	-1.79907	0.0299042	Down-regulated
chrX|100672407|100672640|MIR:MIR:SINE|179|-,.	-1.79989	2.33773e-12	Down-regulated
chr3|38529351|38529639|AluSz:Alu:SINE|108|-,.	-1.80275	0.0138589	Down-regulated
chr1|173236907|173237263|THE1B:ERVL-MaLR:LTR|161|+,.	-1.80377	0.0184832	Down-regulated
chr13|33106137|33106429|AluSx1:Alu:SINE|147|+,.	-1.80841	0.0350781	Down-regulated
chr22|44949331|44951518|Charlie3:hAT-Charlie:DNA|104|-,.	-1.81172	0.0307302	Down-regulated
chr12|46510152|46517361|L1PA14:L1:LINE|145|-,.	-1.81315	0.00173849	Down-regulated
chr3|190629742|190629926|L1ME4c:L1:LINE|311|+,.	-1.81331	0.0307374	Down-regulated
chr21|5081738|5082031|AluSz:Alu:SINE|126|-,.	-1.81404	0.0138854	Down-regulated
chr21|44179938|44180231|AluSz:Alu:SINE|126|+,.	-1.81404	0.0138854	Down-regulated
chr2|87589275|87589699|L1ME2z:L1:LINE|203|-,.	-1.8177	0.0029391	Down-regulated
chr20|36551311|36551580|L1M5:L1:LINE|338|+,.	-1.81808	0.00526098	Down-regulated
chr1|20757007|20757136|Charlie1a:hAT-Charlie:DNA|144|+,.	-1.81848	0.031497	Down-regulated
chrX|100681661|100681957|L1ME3G:L1:LINE|243|+,.	-1.81854	0.00268731	Down-regulated
chr9|5440313|5440804|MER31B:ERV1:LTR|160|-,.	-1.81909	0.00668363	Down-regulated
chr10|88940706|88940942|MIRb:MIR:SINE|232|-,.	-1.81932	0.0130124	Down-regulated
chrX|100677524|100678162|L2a:L2:LINE|283|-,.	-1.81947	8.46394e-05	Down-regulated
chr12|8652642|8652907|L2c:L2:LINE|305|+,.	-1.82243	0.00239865	Down-regulated
chr1|6524738|6525038|AluY:Alu:SINE|77|-,.	-1.8231	0.0212781	Down-regulated
chr4|88263872|88264022|L1ME3G:L1:LINE|318|+,.	-1.82319	0.000256192	Down-regulated
chr2|87588807|87589253|L1PA10:L1:LINE|99|+,.	-1.82365	0.000826628	Down-regulated
chr5|127412702|127413131|MLT1H:ERVL-MaLR:LTR|226|-,.	-1.82462	0.0267871	Down-regulated
chr16|12909543|12909825|L2a:L2:LINE|321|+,.	-1.8308	0.0139542	Down-regulated
chr12|8653861|8654146|AluSq2:Alu:SINE|109|+,.	-1.83183	0.00205692	Down-regulated
chr11|74236594|74237275|L1MC5:L1:LINE|209|-,.	-1.83205	0.0126578	Down-regulated
chr9|5438708|5438894|MIRb:MIR:SINE|323|+,.	-1.8323	0.0467753	Down-regulated
chr2|217993269|217993894|L1MC4:L1:LINE|244|+,.	-1.83318	0.0455337	Down-regulated
chr5|58455099|58455251|MER5A:hAT-Charlie:DNA|238|-,.	-1.83468	0.00114227	Down-regulated
chr8|7298636|7299668|LTR5A:ERVK:LTR|75|-,.	-1.83497	0.003499	Down-regulated
chrX|2816800|2817076|AluJr:Alu:SINE|167|+,.	-1.83792	0.0493315	Down-regulated
chr6|149869516|149870010|LOR1a:ERV1:LTR|206|-,.	-1.83901	0.00103351	Down-regulated
chr4|127676608|127682756|L1PA3:L1:LINE|36|+,.	-1.83941	0.000787571	Down-regulated
chr10|32132712|32132992|LTR56:ERV1:LTR|107|+,.	-1.84409	0.000840125	Down-regulated
chr1|31663541|31663762|Charlie15a:hAT-Charlie:DNA|315|+,.	-1.84591	0.035442	Down-regulated
chr4|184749678|184749788|MIRb:MIR:SINE|254|+,.	-1.84613	0.0206358	Down-regulated
chr9|107273183|107273472|AluJb:Alu:SINE|138|-,.	-1.85078	0.0205122	Down-regulated
chr1|241631883|241632007|MIRc:MIR:SINE|318|+,.	-1.85128	0.0144217	Down-regulated
chr11|74237639|74237797|MIRb:MIR:SINE|259|-,.	-1.85155	0.0290038	Down-regulated
chr3|107378969|107379271|AluSz:Alu:SINE|129|-,.	-1.85304	0.0275247	Down-regulated
chr1|6468701|6468890|MER117:hAT-Charlie:DNA|307|-,.	-1.85558	3.82926e-06	Down-regulated
chr4|88263763|88263836|AluJr:Alu:SINE|206|-,.	-1.85632	0.0175364	Down-regulated
chr19|1029692|1029998|AluSx1:Alu:SINE|118|-,.	-1.85718	0.00721363	Down-regulated
chr5|127423480|127424512|L1M4:L1:LINE|196|-,.	-1.85765	0.0375812	Down-regulated
chr3|106809489|106809873|MLT1J:ERVL-MaLR:LTR|280|-,.	-1.85781	0.0134933	Down-regulated
chr11|75573867|75574235|L2a:L2:LINE|303|+,.	-1.85902	0.00954426	Down-regulated
chr7|134934601|134934907|AluSc8:Alu:SINE|131|+,.	-1.8607	0.00045514	Down-regulated
chr20|53953927|53954294|MLT1K:ERVL-MaLR:LTR|313|+,.	-1.86365	0.00315195	Down-regulated
chr15|67179246|67179485|MER20:hAT-Charlie:DNA|186|+,.	-1.86627	0.0159919	Down-regulated
chr1|6568482|6570024|HERVFH21-int:ERV1:LTR|215|-,.	-1.86764	0.0144628	Down-regulated
chr3|14389735|14390027|MER113:hAT-Charlie:DNA|268|-,.	-1.87141	6.79768e-05	Down-regulated
chr20|44169694|44170076|MSTC:ERVL-MaLR:LTR|124|+,.	-1.87315	0.00091187	Down-regulated
chr11|74235267|74235653|L2c:L2:LINE|312|+,.	-1.87511	0.00403849	Down-regulated
chr5|74744653|74745056|L1ME3E:L1:LINE|209|+,.	-1.87537	0.00441954	Down-regulated
chr1|204231990|204232943|MLT1C-int:ERVL-MaLR:LTR|244|+,.	-1.8794	0.00675207	Down-regulated
chr6|11725197|11725705|L1MB3:L1:LINE|168|+,.	-1.88201	0.0350118	Down-regulated
chr9|92079073|92079375|AluSx1:Alu:SINE|113|-,.	-1.8833	0.00405801	Down-regulated
chr12|79592549|79592618|X5B_LINE:CR1:LINE|303|-,.	-1.88402	0.0186583	Down-regulated
chr1|210609497|210612017|L1PA11:L1:LINE|88|-,.	-1.88522	0.0481086	Down-regulated
chr17|7901953|7902096|Charlie4z:hAT-Charlie:DNA|229|-,.	-1.88639	0.0256833	Down-regulated
chr2|217318674|217319680|L1ME3F:L1:LINE|258|-,.	-1.89067	0.00248811	Down-regulated
chr4|88044516|88044869|Tigger4b:TcMar-Tigger:DNA|152|-,.	-1.89252	0.00737511	Down-regulated
chr1|162000847|162001215|L2c:L2:LINE|336|+,.	-1.89297	0.0193957	Down-regulated
chr20|56462070|56462302|LTR40a:ERVL:LTR|250|-,.	-1.89581	0.000713514	Down-regulated
chr19|1033235|1033526|AluJo:Alu:SINE|134|+,.	-1.89584	0.00164634	Down-regulated
chr3|57754708|57754929|L2b:L2:LINE|341|+,.	-1.89915	0.0229188	Down-regulated
chr4|13541761|13541935|MER91A:hAT-Tip100:DNA|209|-,.	-1.89993	0.0422119	Down-regulated
chr4|78501721|78506887|L1PA6:L1:LINE|76|-,.	-1.90369	0.00411899	Down-regulated
chrX|136680216|136680600|MamRep434:TcMar-Tigger:DNA|275|+,.	-1.90521	0.00361158	Down-regulated
chr17|44358119|44358249|L2c:L2:LINE|312|-,.	-1.90681	0.0308162	Down-regulated
chr10|32136164|32137896|HERVH-int:ERV1:LTR|136|-,.	-1.90726	1.4991e-08	Down-regulated
chr10|32133275|32133405|AluJr:Alu:SINE|161|+,.	-1.90778	1.08544e-07	Down-regulated
chr8|7291016|7292048|LTR5A:ERVK:LTR|75|-,.	-1.90872	0.00367107	Down-regulated
chr20|58132698|58132979|AluJo:Alu:SINE|181|+,.	-1.91013	0.0433023	Down-regulated
chr1|39260352|39260656|AluSp:Alu:SINE|109|-,.	-1.91033	0.00012774	Down-regulated
chr19|1036842|1037157|AluSx:Alu:SINE|124|-,.	-1.91185	0.0010749	Down-regulated
chr6|117268675|117268874|MIRc:MIR:SINE|282|+,.	-1.91207	0.0121681	Down-regulated
chr7|33553757|33554962|L2a:L2:LINE|306|-,.	-1.91487	0.00109164	Down-regulated
chr12|78178160|78178460|AluSz:Alu:SINE|117|-,.	-1.91595	0.0286162	Down-regulated
chrX|38612500|38614189|HAL1:L1:LINE|236|-,.	-1.9189	0.0189106	Down-regulated
chr16|12910733|12911105|MLT2B4:ERVL:LTR|190|-,.	-1.91992	0.00374982	Down-regulated
chr3|23271160|23272559|LTR12C:ERV1:LTR|128|-,.	-1.92443	0.0203718	Down-regulated
chr4|168916131|168916415|AluJo:Alu:SINE|151|+,.	-1.92783	0.0211259	Down-regulated
chr4|127686141|127686237|hAT-N1_Mam:hAT-Tip100?:DNA|250|-,.	-1.92843	0.0232188	Down-regulated
chr12|110027364|110027479|MIRb:MIR:SINE|237|-,.	-1.9287	0.0459971	Down-regulated
chr12|45961141|45961363|MIRc:MIR:SINE|335|+,.	-1.93058	4.96882e-07	Down-regulated
chr15|75574982|75575272|AluYh3a3:Alu:SINE|3|-,.	-1.93094	0.0316682	Down-regulated
chr1|54606042|54606144|Charlie15a:hAT-Charlie:DNA|235|+,.	-1.93212	0.0293932	Down-regulated
chr12|8653493|8653855|L2c:L2:LINE|355|+,.	-1.93296	5.6701e-05	Down-regulated
chr10|32150510|32150635|FLAM_A:Alu:SINE|160|-,.	-1.93314	0.000755257	Down-regulated
chr10|88942939|88943128|MIRb:MIR:SINE|279|+,.	-1.93479	0.0259539	Down-regulated
chr14|68901705|68901796|Zaphod2:hAT-Tip100:DNA|308|-,.	-1.93706	0.0420755	Down-regulated
chr15|80942425|80942784|MLT1C:ERVL-MaLR:LTR|237|-,.	-1.93927	5.77934e-06	Down-regulated
chr3|38499633|38499765|FLAM_A:Alu:SINE|197|-,.	-1.93988	0.0100341	Down-regulated
chr19|1037157|1037216|AluSx:Alu:SINE|85|-,.	-1.94087	0.0369684	Down-regulated
chr10|88936068|88936273|MIRb:MIR:SINE|245|-,.	-1.94102	0.000669264	Down-regulated
chr14|60717737|60718010|AluSg:Alu:SINE|139|+,.	-1.94346	0.0185664	Down-regulated
chr12|51572724|51573484|L2a:L2:LINE|254|-,.	-1.94371	0.0132937	Down-regulated
chr9|130501782|130501871|MLT1O:ERVL-MaLR:LTR|138|+,.	-1.94467	0.0376011	Down-regulated
chr1|6573178|6573473|AluSx1:Alu:SINE|102|+,.	-1.94739	0.00467335	Down-regulated
chr17|29056701|29057007|AluSq2:Alu:SINE|111|+,.	-1.94874	0.0171302	Down-regulated
chr4|183378267|183378768|MER9a3:ERVK:LTR|57|-,.	-1.95025	0.0490745	Down-regulated
chr1|31663134|31663438|L2c:L2:LINE|304|-,.	-1.95212	0.0217577	Down-regulated
chr20|53956126|53956492|MLT1A:ERVL-MaLR:LTR|233|+,.	-1.9522	0.047526	Down-regulated
chr10|32131328|32131469|MER5A1:hAT-Charlie:DNA|214|+,.	-1.95543	0.000182448	Down-regulated
chr10|44987108|44987396|AluSx4:Alu:SINE|97|-,.	-1.9569	0.00228103	Down-regulated
chr1|31410144|31410241|MIRc:MIR:SINE|248|-,.	-1.95883	0.0103773	Down-regulated
chr12|78025995|78026481|L2:L2:LINE|288|+,.	-1.96086	0.0393687	Down-regulated
chr9|70221791|70222447|L2a:L2:LINE|289|-,.	-1.96112	0.0100831	Down-regulated
chr10|88946745|88947091|L1PA4:L1:LINE|20|-,.	-1.96288	0.00684113	Down-regulated
chr11|60926278|60926492|MIR:MIR:SINE|318|+,.	-1.9629	0.0170665	Down-regulated
chr16|12909874|12910156|AluSx1:Alu:SINE|131|-,.	-1.96596	0.00270612	Down-regulated
chr3|132894774|132895230|L1PA6:L1:LINE|50|+,.	-1.96788	0.035154	Down-regulated
chr6|114075034|114075149|L2a:L2:LINE|277|-,.	-1.96915	0.011633	Down-regulated
chr9|37618602|37619062|L2b:L2:LINE|339|+,.	-1.97011	0.0042829	Down-regulated
chr12|68763786|68764022|MIRb:MIR:SINE|319|+,.	-1.9711	0.000115978	Down-regulated
chr20|56463874|56464008|L2a:L2:LINE|286|-,.	-1.97161	0.0124992	Down-regulated
chr7|35718523|35718613|L2b:L2:LINE|337|-,.	-1.97201	0.0360691	Down-regulated
chr14|61657705|61658688|L1PA5:L1:LINE|32|+,.	-1.97246	0.00337266	Down-regulated
chr12|67889607|67889904|AluSz6:Alu:SINE|131|+,.	-1.97414	0.024529	Down-regulated
chr3|107244192|107244424|MER20B:hAT-Charlie:DNA|307|-,.	-1.97477	0.00309905	Down-regulated
chr16|12911118|12911275|MER5A1:hAT-Charlie:DNA|198|+,.	-1.9765	0.00118397	Down-regulated
chr11|3366290|3366796|L1M4c:L1:LINE|224|+,.	-1.97865	0.0340022	Down-regulated
chr11|64858181|64858486|AluSx:Alu:SINE|102|-,.	-1.98226	0.0355362	Down-regulated
chr5|173505794|173506119|MLT1G1:ERVL-MaLR:LTR|236|+,.	-1.98491	0.0299435	Down-regulated
chr1|85491299|85491690|MLT1K:ERVL-MaLR:LTR|348|+,.	-1.98556	0.0361671	Down-regulated
chr12|68760385|68760626|MIR:MIR:SINE|301|-,.	-1.98724	0.000653197	Down-regulated
chr1|241593524|241593881|MER34B:ERV1:LTR|155|-,.	-1.98769	5.07961e-05	Down-regulated
chr6|28898108|28898411|AluSg:Alu:SINE|69|-,.	-1.99411	0.00684638	Down-regulated
chr14|76765914|76766128|MIR:MIR:SINE|313|+,.	-1.99698	0.017569	Down-regulated
chr15|80594888|80594961|MIR3:MIR:SINE|266|+,.	-1.99821	9.33857e-07	Down-regulated
chr5|151664623|151664796|L1ME3G:L1:LINE|255|+,.	-1.99956	0.0302801	Down-regulated
chrX|134543372|134543508|L1ME4c:L1:LINE|301|-,.	-2.00099	6.342e-06	Down-regulated
chr2|174747281|174747583|AluJb:Alu:SINE|156|+,.	-2.0074	0.0126309	Down-regulated
chr7|80756019|80757076|L2a:L2:LINE|315|+,.	-2.00943	0.0122602	Down-regulated
chr9|70187048|70187450|L1MEg:L1:LINE|225|-,.	-2.01033	0.028474	Down-regulated
chr4|102450177|102451344|L1PA15:L1:LINE|97|+,.	-2.01631	0.0341291	Down-regulated
chr17|47222615|47222780|MIRb:MIR:SINE|259|+,.	-2.02364	0.0155573	Down-regulated
chr3|49320464|49320600|AluJr4:Alu:SINE|169|-,.	-2.02544	0.0460669	Down-regulated
chr20|56461407|56461512|LTR40a:ERVL:LTR|250|-,.	-2.02592	0.0042307	Down-regulated
chr12|8648284|8648495|MIRb:MIR:SINE|256|+,.	-2.02865	1.15077e-05	Down-regulated
chr21|44172061|44172690|MER41B:ERV1:LTR|126|-,.	-2.02883	0.0111165	Down-regulated
chr17|17911651|17913237|SVA_D:SVA:Retroposon|25|-,.	-2.02961	0.00454356	Down-regulated
chr9|70217816|70217999|MIRb:MIR:SINE|294|-,.	-2.03396	0.00210873	Down-regulated
chr1|150558207|150558351|Charlie15a:hAT-Charlie:DNA|333|-,.	-2.03621	0.00596385	Down-regulated
chr4|183377810|183378267|LTR2:ERV1:LTR|33|-,.	-2.03884	0.0413416	Down-regulated
chr9|70223164|70223709|MER119:hAT-Charlie:DNA|239|-,.	-2.0398	0.00774583	Down-regulated
chr4|105905978|105906550|L4_B_Mam:RTE-X:LINE|355|-,.	-2.04406	0.0179796	Down-regulated
chr1|6255950|6256094|AluJr:Alu:SINE|145|-,.	-2.04419	0.00594809	Down-regulated
chr3|170662387|170668526|L1PA4:L1:LINE|40|-,.	-2.04657	0.00308494	Down-regulated
chr3|38593363|38594284|L1ME3C:L1:LINE|291|-,.	-2.05104	0.0179464	Down-regulated
chr15|25263048|25263943|L1MCa:L1:LINE|166|+,.	-2.05132	0.000507075	Down-regulated
chr2|201760040|201760336|AluJb:Alu:SINE|169|+,.	-2.05197	0.00259658	Down-regulated
chr2|10406222|10406310|L2c:L2:LINE|352|+,.	-2.05259	0.0357644	Down-regulated
chr21|37296114|37296519|L1MB7:L1:LINE|254|+,.	-2.05807	1.74485e-07	Down-regulated
chr17|8378377|8378504|AluSq2:Alu:SINE|110|+,.	-2.05847	0.0345419	Down-regulated
chr9|107256073|107258547|SVA_F:SVA:Retroposon|77|-,.	-2.06514	0.0178483	Down-regulated
chr4|78271318|78277463|L1PA5:L1:LINE|67|-,.	-2.06578	0.00621765	Down-regulated
chr16|12909202|12909338|L1ME1:L1:LINE|184|-,.	-2.06607	0.000844975	Down-regulated
chr21|5079233|5079450|L1M6:L1:LINE|364|+,.	-2.06938	0.000275198	Down-regulated
chr17|35254734|35255045|AluSx:Alu:SINE|109|+,.	-2.07292	0.0151691	Down-regulated
chr12|98421136|98423628|HERVL18-int:ERVL:LTR|146|+,.	-2.07351	0.00577772	Down-regulated
chr8|8010697|8011729|LTR5A:ERVK:LTR|77|+,.	-2.07465	0.00127146	Down-regulated
chrX|100673826|100673942|MIRb:MIR:SINE|237|+,.	-2.07639	4.68368e-07	Down-regulated
chr3|132874255|132874640|L1ME3A:L1:LINE|224|+,.	-2.07656	0.016582	Down-regulated
chr14|76773853|76773986|L1MC5:L1:LINE|242|-,.	-2.07913	0.0252302	Down-regulated
chr19|44105515|44106192|L1PB3:L1:LINE|99|-,.	-2.08061	0.0034689	Down-regulated
chr15|80949509|80949566|Plat_L3:CR1:LINE|189|+,.	-2.0905	1.91673e-05	Down-regulated
chr11|46852317|46852627|L1PA16:L1:LINE|119|-,.	-2.09394	0.0365255	Down-regulated
chr2|87588089|87588485|L1MDa:L1:LINE|207|-,.	-2.09623	0.0192355	Down-regulated
chr1|31654231|31654348|L2c:L2:LINE|345|+,.	-2.09643	0.00512023	Down-regulated
chr2|40716955|40717505|MLT2B3:ERVL:LTR|265|+,.	-2.09643	0.0185689	Down-regulated
chr16|12910319|12910464|L2b:L2:LINE|319|-,.	-2.09713	0.00279235	Down-regulated
chrX|63348718|63349004|L1M4c:L1:LINE|254|+,.	-2.09888	0.0256361	Down-regulated
chr12|80461876|80468017|L1PA3:L1:LINE|42|+,.	-2.10384	0.0389579	Down-regulated
chr12|105545301|105545637|MLT1F1:ERVL-MaLR:LTR|158|+,.	-2.10611	0.000151703	Down-regulated
chr14|76765653|76765901|MER102c:hAT-Charlie:DNA|215|+,.	-2.11112	0.0157446	Down-regulated
chr6|114050337|114051552|Tigger3b:TcMar-Tigger:DNA|109|+,.	-2.11122	0.00984623	Down-regulated
chr22|37551222|37551457|L3:CR1:LINE|357|+,.	-2.11162	0.00706328	Down-regulated
chr12|45954569|45954881|AluJo:Alu:SINE|173|-,.	-2.11167	0.0238561	Down-regulated
chr2|190916709|190919183|Tigger1:TcMar-Tigger:DNA|133|-,.	-2.11173	2.31695e-06	Down-regulated
chr9|70175025|70175394|L2a:L2:LINE|244|-,.	-2.11408	0.038427	Down-regulated
chr18|58538689|58539114|MSTB1:ERVL-MaLR:LTR|170|+,.	-2.11625	0.000900928	Down-regulated
chr5|14017837|14018392|MLT1N2:ERVL-MaLR:LTR|313|+,.	-2.11661	0.0475648	Down-regulated
chr22|37553325|37553613|AluSz6:Alu:SINE|115|-,.	-2.11896	0.0274631	Down-regulated
chr9|65653175|65653477|AluY:Alu:SINE|56|+,.	-2.12047	0.0171497	Down-regulated
chr9_KI270718v1_random|22683|22985|AluY:Alu:SINE|56|-,.	-2.12047	0.0171497	Down-regulated
chr20|56460991|56461160|MLT1K:ERVL-MaLR:LTR|271|-,.	-2.12096	0.00150111	Down-regulated
chr9|70224181|70224802|MLT2B3:ERVL:LTR|179|-,.	-2.12259	0.00847106	Down-regulated
chr19|31789275|31790840|L1ME2z:L1:LINE|264|+,.	-2.12485	0.0404542	Down-regulated
chr1|6564126|6565087|HERVFH21-int:ERV1:LTR|138|-,.	-2.12494	0.022636	Down-regulated
chr4|183379271|183379557|AluY:Alu:SINE|105|+,.	-2.12516	0.0286928	Down-regulated
chr22|42573243|42573559|AluY:Alu:SINE|54|-,.	-2.12534	0.0171948	Down-regulated
chr4|114339325|114340835|L1ME1:L1:LINE|256|-,.	-2.13309	0.010343	Down-regulated
chrX|100671441|100671737|AluY:Alu:SINE|71|-,.	-2.13713	7.87015e-08	Down-regulated
chr14|72543752|72544029|AluSz:Alu:SINE|90|-,.	-2.13864	0.0383845	Down-regulated
chr12|77559471|77561059|MER52A:ERV1:LTR|179|+,.	-2.14436	1.74485e-07	Down-regulated
chr7|35719560|35719693|L1MD2:L1:LINE|68|+,.	-2.14705	7.62247e-06	Down-regulated
chr22|20349600|20350572|L1MB4:L1:LINE|221|-,.	-2.15094	0.00108139	Down-regulated
chr8|7283394|7284426|LTR5A:ERVK:LTR|75|-,.	-2.15103	0.00112183	Down-regulated
chr1|31664274|31664377|MIR3:MIR:SINE|291|+,.	-2.15308	0.0165492	Down-regulated
chr2|14649756|14650109|MLT1A0:ERVL-MaLR:LTR|185|+,.	-2.15325	0.0128055	Down-regulated
chr5|157506344|157506526|MIR:MIR:SINE|286|-,.	-2.15524	0.0055544	Down-regulated
chr6|114078833|114079762|Tigger1:TcMar-Tigger:DNA|134|-,.	-2.15623	0.0201565	Down-regulated
chrX|13379410|13380066|MER39B:ERV1:LTR|117|-,.	-2.15704	0.0247543	Down-regulated
chr10|32133111|32133263|MIR:MIR:SINE|238|-,.	-2.15733	5.80182e-05	Down-regulated
chr16|12910156|12910257|L2a:L2:LINE|321|+,.	-2.15803	0.000662987	Down-regulated
chr8|81849755|81852185|L1PA6:L1:LINE|67|+,.	-2.15814	0.0149505	Down-regulated
chr4|168934984|168941034|L1PA7:L1:LINE|85|+,.	-2.16153	0.0388095	Down-regulated
chr2|39282641|39283645|L1ME3G:L1:LINE|258|-,.	-2.16245	0.0341797	Down-regulated
chr22|23767035|23767147|MIR1_Amn:MIR:SINE|226|+,.	-2.16492	0.0439685	Down-regulated
chr5|36180070|36180227|Tigger20a:TcMar-Tigger:DNA|243|-,.	-2.16547	0.00877301	Down-regulated
chr3|107381959|107382042|L2:L2:LINE|309|+,.	-2.16662	5.87637e-07	Down-regulated
chr1|6255642|6255950|AluSx3:Alu:SINE|121|-,.	-2.18116	0.00364207	Down-regulated
chr5|160348759|160349004|L2a:L2:LINE|239|+,.	-2.18243	0.0351295	Down-regulated
chr13|109219328|109224969|HERVL-int:ERVL:LTR|74|-,.	-2.18296	0.0484504	Down-regulated
chr3|107380040|107380449|L1PREC2:L1:LINE|113|+,.	-2.18329	0.00588317	Down-regulated
chr10|32133698|32134087|LTR7B:ERV1:LTR|44|-,.	-2.18836	1.53134e-08	Down-regulated
chr20|56460277|56460354|MADE1:TcMar-Mariner:DNA|91|-,.	-2.18869	0.0414949	Down-regulated
chr21|43447674|43448094|MLT1C:ERVL-MaLR:LTR|298|-,.	-2.18929	0.00377236	Down-regulated
chr21|6090171|6090591|MLT1C:ERVL-MaLR:LTR|298|+,.	-2.18929	0.00377236	Down-regulated
chr3|38546475|38546788|L1MB3:L1:LINE|150|+,.	-2.1898	0.000691863	Down-regulated
chr5|41811603|41813195|L3:CR1:LINE|326|+,.	-2.19212	0.00102168	Down-regulated
chr1|121433415|121436577|L1MA1:L1:LINE|149|+,.	-2.19401	0.0358988	Down-regulated
chr3|3801090|3801158|L2b:L2:LINE|265|+,.	-2.20533	0.0357857	Down-regulated
chr16|31062812|31063124|AluSp:Alu:SINE|61|+,.	-2.20577	0.0350765	Down-regulated
chr16|12911367|12911538|Charlie7:hAT-Charlie:DNA|223|-,.	-2.20763	0.00647279	Down-regulated
chr5|36180653|36180756|L2:L2:LINE|310|-,.	-2.20981	0.0181067	Down-regulated
chr1|243631587|243633023|Tigger1:TcMar-Tigger:DNA|135|-,.	-2.2101	0.0273933	Down-regulated
chr1|143898577|143899171|L2a:L2:LINE|289|-,.	-2.21119	0.000940566	Down-regulated
chr6|100857903|100858585|L1ME3:L1:LINE|287|-,.	-2.21197	0.0076564	Down-regulated
chr10|10784116|10784863|LTR1B:ERV1:LTR|180|-,.	-2.21219	1.21314e-07	Down-regulated
chr21|6088826|6089197|MLT1B:ERVL-MaLR:LTR|229|+,.	-2.21432	0.0203581	Down-regulated
chr9|70046361|70046442|MER96:hAT-Tip100:DNA|222|-,.	-2.21567	0.0355318	Down-regulated
chrX|100682780|100682958|L2b:L2:LINE|278|+,.	-2.21724	0.0358186	Down-regulated
chr3|14390058|14390369|AluSq:Alu:SINE|142|-,.	-2.21903	2.6736e-07	Down-regulated
chr9|70186629|70187048|MSTB:ERVL-MaLR:LTR|168|-,.	-2.22036	0.0122898	Down-regulated
chr5|58102606|58105694|L1PA7:L1:LINE|91|-,.	-2.22076	0.0353129	Down-regulated
chr10|32131141|32131311|MER3:hAT-Charlie:DNA|229|-,.	-2.22437	7.45656e-05	Down-regulated
chr3|107376982|107377231|AluJb:Alu:SINE|192|-,.	-2.22816	0.00669309	Down-regulated
chr9|70046117|70046275|MER5A:hAT-Charlie:DNA|82|-,.	-2.22885	0.00873403	Down-regulated
chr1|31657293|31657401|L2b:L2:LINE|352|+,.	-2.23355	0.0373612	Down-regulated
chr10|32132317|32132713|MER61C:ERV1:LTR|118|-,.	-2.2359	0.000167294	Down-regulated
chr5|157391289|157392655|L1MB3:L1:LINE|161|-,.	-2.23607	0.00416297	Down-regulated
chr2|217305802|217306182|LTR16E2:ERVL:LTR|296|+,.	-2.23871	0.0230309	Down-regulated
chr7|53494839|53496260|LTR12C:ERV1:LTR|78|+,.	-2.24081	0.0181218	Down-regulated
chr3|3851838|3851962|MIRb:MIR:SINE|254|-,.	-2.24413	0.00251879	Down-regulated
chr18|46081389|46081690|AluSp:Alu:SINE|76|+,.	-2.24471	0.0213519	Down-regulated
chr21|6645388|6648433|L1PA7:L1:LINE|113|+,.	-2.24571	0.0392934	Down-regulated
chr21|6340692|6343737|L1PA7:L1:LINE|113|-,.	-2.24715	0.0296092	Down-regulated
chr10|10776955|10777996|L2c:L2:LINE|348|+,.	-2.24848	0.0105877	Down-regulated
chr12|47840574|47841195|CR1_Mam:CR1:LINE|288|-,.	-2.25117	0.00792723	Down-regulated
chr12|105577889|105578113|Ricksha_c:MULE-MuDR:DNA|156|+,.	-2.25518	0.0195764	Down-regulated
chr5|157478166|157478563|MER92B:ERV1:LTR|206|+,.	-2.25557	2.19182e-11	Down-regulated
chr20|44174145|44174304|MIR3:MIR:SINE|235|-,.	-2.2558	0.00111353	Down-regulated
chr5|41821465|41822076|L1MCa:L1:LINE|186|-,.	-2.25678	0.0116736	Down-regulated
chr12|47842771|47842853|MIRc:MIR:SINE|272|+,.	-2.25746	7.1131e-09	Down-regulated
chr11|46856303|46856421|MIRc:MIR:SINE|356|-,.	-2.26095	0.0219012	Down-regulated
chr22|37554411|37554715|AluSz6:Alu:SINE|92|+,.	-2.2654	0.0138498	Down-regulated
chr1|226605291|226605405|MIRb:MIR:SINE|282|-,.	-2.26712	0.0021838	Down-regulated
chr15|67177129|67177361|L4_B_Mam:RTE-X:LINE|244|+,.	-2.26727	0.000772569	Down-regulated
chr9|107259687|107259820|AluJb:Alu:SINE|188|-,.	-2.26803	5.00012e-06	Down-regulated
chr10|32133465|32133694|MER4A1:ERV1:LTR|83|+,.	-2.2715	6.55868e-11	Down-regulated
chr12|8652163|8652445|AluSz:Alu:SINE|124|+,.	-2.27298	0.00124858	Down-regulated
chr14|51650778|51650843|Tigger19b:TcMar-Tigger:DNA|323|+,.	-2.27491	0.0113962	Down-regulated
chr3|3963076|3969110|L1HS:L1:LINE|7|+,.	-2.27502	0.0184803	Down-regulated
chr20|56459782|56459971|L2a:L2:LINE|254|-,.	-2.27718	1.25362e-05	Down-regulated
chr3|3851334|3851552|MIRb:MIR:SINE|340|-,.	-2.28018	0.0033535	Down-regulated
chr2|239968608|239969354|L1MEf:L1:LINE|291|+,.	-2.28062	0.0435501	Down-regulated
chr6|73575569|73576651|MER11B:ERVK:LTR|47|+,.	-2.28449	0.0382514	Down-regulated
chr3|156482864|156483694|LTR102_Mam:ERVL:LTR|255|-,.	-2.28602	0.00025507	Down-regulated
chr11|5675379|5675662|LTR16E1:ERVL:LTR|246|-,.	-2.28705	0.0165204	Down-regulated
chr2|195743883|195749992|L1PA3:L1:LINE|38|+,.	-2.28951	0.0110723	Down-regulated
chr3|189150519|189150646|L2c:L2:LINE|320|+,.	-2.29012	0.0323399	Down-regulated
chr3|3852704|3853044|L1ME4a:L1:LINE|248|-,.	-2.29061	0.0261983	Down-regulated
chr3|146323664|146324880|L1PA7:L1:LINE|77|+,.	-2.29652	0.0162022	Down-regulated
chr6|6294743|6300768|L1PA3:L1:LINE|27|-,.	-2.2997	0.0164048	Down-regulated
chr11|20098226|20098445|MER103C:hAT-Charlie:DNA|303|-,.	-2.30633	0.0158615	Down-regulated
chr11|31630657|31630973|AluJr:Alu:SINE|196|+,.	-2.3151	0.0122808	Down-regulated
chr12|47842474|47842771|AluSp:Alu:SINE|91|-,.	-2.318	2.43256e-07	Down-regulated
chr5|41826687|41827179|L2:L2:LINE|321|+,.	-2.31853	0.0359671	Down-regulated
chr4|114364772|114365325|MLT1E3:ERVL-MaLR:LTR|229|-,.	-2.31874	0.00194209	Down-regulated
chr5|157477736|157477977|MER92B:ERV1:LTR|215|-,.	-2.31877	2.3352e-09	Down-regulated
chr12|47842415|47842474|MIRc:MIR:SINE|287|+,.	-2.32114	2.40633e-07	Down-regulated
chr10|88936368|88936790|MSTB:ERVL-MaLR:LTR|140|+,.	-2.32244	8.61979e-05	Down-regulated
chr2|229249518|229249685|L2c:L2:LINE|267|-,.	-2.32661	0.00420019	Down-regulated
chr1|193461810|193461979|LTR85b:Gypsy?:LTR|331|+,.	-2.32747	0.00534945	Down-regulated
chr1|226602841|226603169|MER46C:TcMar-Tigger:DNA|248|-,.	-2.33427	5.28304e-06	Down-regulated
chrX|100681957|100682199|MIR:MIR:SINE|200|-,.	-2.35417	0.00315218	Down-regulated
chr1|44552560|44552868|AluY:Alu:SINE|55|-,.	-2.35436	0.0488463	Down-regulated
chr5|89098747|89100529|L1PB3:L1:LINE|134|-,.	-2.35499	0.00249783	Down-regulated
chr14|61659972|61660272|AluJo:Alu:SINE|173|-,.	-2.35711	0.0219696	Down-regulated
chr9|70045668|70045822|MIRb:MIR:SINE|320|-,.	-2.35933	0.00489843	Down-regulated
chr20|56459053|56459230|AluSx:Alu:SINE|113|-,.	-2.36041	7.09911e-09	Down-regulated
chr4|38159288|38159708|MLT1C:ERVL-MaLR:LTR|199|-,.	-2.36163	0.0353129	Down-regulated
chr5|36174514|36175421|L2a:L2:LINE|280|-,.	-2.36286	0.0261716	Down-regulated
chr9|70047189|70047667|L1PA8:L1:LINE|57|-,.	-2.36458	7.29633e-07	Down-regulated
chr6|51666557|51671971|L1PA3:L1:LINE|29|-,.	-2.36837	0.000151054	Down-regulated
chr19|36233353|36234332|LTR5_Hs:ERVK:LTR|97|-,.	-2.37544	0.0424656	Down-regulated
chr6|169071804|169072172|THE1D:ERVL-MaLR:LTR|120|+,.	-2.38096	0.0320339	Down-regulated
chr19|39420077|39420375|AluSq2:Alu:SINE|87|+,.	-2.38858	0.0343361	Down-regulated
chr11|9754599|9755087|L1ME3:L1:LINE|226|+,.	-2.39813	3.56717e-05	Down-regulated
chr12|47842894|47843059|Charlie22a:hAT-Charlie:DNA|282|+,.	-2.40258	1.08449e-09	Down-regulated
chr1|31673918|31674334|L3:CR1:LINE|296|+,.	-2.40296	0.00179673	Down-regulated
chr3|106808824|106809267|L2a:L2:LINE|341|-,.	-2.40545	0.00282563	Down-regulated
chr4|114334790|114335290|L1MEh:L1:LINE|350|-,.	-2.40627	0.0058969	Down-regulated
chr12|92753709|92753880|LTR103_Mam:ERV1?:LTR|283|-,.	-2.4083	0.0462098	Down-regulated
chr17|58086419|58086604|MIRc:MIR:SINE|317|-,.	-2.41034	0.0205988	Down-regulated
chr20|56459631|56459767|AluSx:Alu:SINE|81|-,.	-2.41487	8.23039e-07	Down-regulated
chr12|77561208|77561944|L1M5:L1:LINE|284|-,.	-2.41581	0.0196263	Down-regulated
chr6|114048418|114048948|MLT1D:ERVL-MaLR:LTR|189|-,.	-2.41682	0.0251677	Down-regulated
chr12|8650884|8651213|AluSx1:Alu:SINE|107|+,.	-2.41776	6.20381e-05	Down-regulated
chr9|70048267|70048598|AluSz:Alu:SINE|115|-,.	-2.41904	0.000192116	Down-regulated
chr7|151114028|151114186|L3b:CR1:LINE|310|-,.	-2.42389	0.00380311	Down-regulated
chr3|107375649|107376982|Charlie1a:hAT-Charlie:DNA|210|+,.	-2.42431	1.29428e-05	Down-regulated
chr3|156489754|156491570|HAL1:L1:LINE|291|+,.	-2.43098	0.000480844	Down-regulated
chr9|70240311|70246471|L1PA6:L1:LINE|78|+,.	-2.43571	0.0479131	Down-regulated
chr8|116868219|116868567|L1MD1:L1:LINE|223|-,.	-2.43682	0.0427944	Down-regulated
chr1|31654345|31654437|L2c:L2:LINE|272|+,.	-2.4455	0.0120938	Down-regulated
chrX|75500963|75501993|L1PREC2:L1:LINE|101|-,.	-2.4509	0.0466789	Down-regulated
chr19|45413039|45413274|L1MA1:L1:LINE|105|-,.	-2.45526	0.00910326	Down-regulated
chr2|190913797|190914080|AluJr:Alu:SINE|184|-,.	-2.45781	0.000134298	Down-regulated
chr3|72934450|72935983|HAL1:L1:LINE|273|+,.	-2.46332	0.0149902	Down-regulated
chr3|107242023|107242218|L1ME3:L1:LINE|262|-,.	-2.46592	0.00977004	Down-regulated
chr6|71415930|71416033|MIR:MIR:SINE|236|+,.	-2.46828	0.00343139	Down-regulated
chr12|105679383|105684960|HERVL-int:ERVL:LTR|78|+,.	-2.47978	0.00022802	Down-regulated
chr12|105510952|105511125|MLT1K:ERVL-MaLR:LTR|247|-,.	-2.48876	0.0107114	Down-regulated
chrX|67703640|67709776|L1PA5:L1:LINE|65|-,.	-2.4939	0.0314821	Down-regulated
chr1|161996346|161996455|MIR3:MIR:SINE|198|-,.	-2.49448	0.00150874	Down-regulated
chr5|157477975|157478162|MER67C:ERV1:LTR|211|-,.	-2.49645	3.59402e-12	Down-regulated
chr17|10508006|10508311|AluSq:Alu:SINE|92|-,.	-2.49889	1.89758e-05	Down-regulated
chr9|124343868|124344341|MLT1D:ERVL-MaLR:LTR|274|-,.	-2.501	0.0251906	Down-regulated
chr3|86908391|86908570|L2c:L2:LINE|318|+,.	-2.50335	0.025681	Down-regulated
chr19|39414262|39414873|L2b:L2:LINE|355|-,.	-2.50727	9.96398e-10	Down-regulated
chrX|67665920|67669967|L1MA3:L1:LINE|131|-,.	-2.50762	0.0448523	Down-regulated
chr12|78027981|78030192|Tigger4:TcMar-Tigger:DNA|136|+,.	-2.5119	9.83801e-12	Down-regulated
chr10|88943253|88943510|MIRb:MIR:SINE|305|-,.	-2.51205	0.00018922	Down-regulated
chr5|36183266|36183566|AluY:Alu:SINE|57|-,.	-2.51376	8.81011e-17	Down-regulated
chr12|78023771|78024622|L2:L2:LINE|298|+,.	-2.51918	0.0134629	Down-regulated
chr17|44357805|44358055|MIR:MIR:SINE|264|-,.	-2.51987	0.00732164	Down-regulated
chr7|80674856|80674939|MIRb:MIR:SINE|329|-,.	-2.52272	0.0227716	Down-regulated
chr18|80158563|80158853|AluSx:Alu:SINE|131|+,.	-2.52461	0.00249669	Down-regulated
chr9|70216837|70217037|MER63A:hAT-Blackjack:DNA|270|-,.	-2.53324	0.00666723	Down-regulated
chr19|39421737|39422038|AluSx1:Alu:SINE|113|+,.	-2.53857	2.43242e-05	Down-regulated
chrX|46203535|46203733|LTR16A:ERVL:LTR|202|-,.	-2.53883	0.0142067	Down-regulated
chr9|70234019|70240150|L1PA7:L1:LINE|69|+,.	-2.53994	0.0175747	Down-regulated
chr1|31657816|31658076|MIRb:MIR:SINE|320|+,.	-2.54785	0.00205836	Down-regulated
chr12|77562900|77563246|L1ME3:L1:LINE|243|+,.	-2.5586	0.00176568	Down-regulated
chr3|134361859|134362029|MIR:MIR:SINE|312|-,.	-2.5589	0.0341853	Down-regulated
chr12|78107121|78110504|L1MA4A:L1:LINE|196|+,.	-2.55892	0.0238522	Down-regulated
chr5|41832364|41833777|L1M1:L1:LINE|121|+,.	-2.55932	0.00760394	Down-regulated
chr12|106036910|106037284|THE1C:ERVL-MaLR:LTR|135|-,.	-2.56103	0.025938	Down-regulated
chr6|63829109|63835214|L1PA5:L1:LINE|72|+,.	-2.5617	3.93181e-05	Down-regulated
chr1|144547434|144547720|AluYh3a3:Alu:SINE|3|-,.	-2.56617	0.00578828	Down-regulated
chr6|52003742|52005060|L1MEc:L1:LINE|266|-,.	-2.57173	0.000129005	Down-regulated
chrX|108603327|108605708|Tigger1:TcMar-Tigger:DNA|119|-,.	-2.57287	0.000731288	Down-regulated
chr17|49513539|49513646|MIR3:MIR:SINE|245|-,.	-2.5732	7.82166e-05	Down-regulated
chr16|16571460|16571757|AluSz:Alu:SINE|111|-,.	-2.57391	0.0485471	Down-regulated
chr12|105510170|105510464|AluSc:Alu:SINE|102|+,.	-2.57683	0.000446067	Down-regulated
chrX|108572071|108573352|L2a:L2:LINE|328|+,.	-2.57714	0.00132752	Down-regulated
chr6|100322020|100322621|L1PA16:L1:LINE|127|-,.	-2.58192	0.0445599	Down-regulated
chr8|116868566|116869302|L1MD:L1:LINE|204|+,.	-2.5826	0.0156876	Down-regulated
chr12|47843129|47843190|Charlie22a:hAT-Charlie:DNA|279|+,.	-2.58315	1.81136e-05	Down-regulated
chr13|110222491|110222801|AluY:Alu:SINE|52|+,.	-2.58401	0.00349432	Down-regulated
chr11|14341798|14341986|L1ME3E:L1:LINE|258|-,.	-2.58851	0.0273933	Down-regulated
chr21|43454337|43454753|MLT1C:ERVL-MaLR:LTR|276|+,.	-2.58948	0.00756109	Down-regulated
chr3|156492741|156493011|HAL1:L1:LINE|227|+,.	-2.59061	0.00885183	Down-regulated
chr13|72939766|72941221|L1ME1:L1:LINE|218|-,.	-2.60031	0.0236122	Down-regulated
chr21|43449068|43449439|MLT1B:ERVL-MaLR:LTR|229|-,.	-2.61513	0.00282829	Down-regulated
chr6|140092675|140093247|MLT1H:ERVL-MaLR:LTR|272|-,.	-2.61588	0.00881444	Down-regulated
chr15|22785785|22786095|AluY:Alu:SINE|68|-,.	-2.62841	0.00026193	Down-regulated
chr9|70038729|70038836|MER102c:hAT-Charlie:DNA|262|+,.	-2.6373	0.0201327	Down-regulated
chr22|37553076|37553180|L2c:L2:LINE|286|+,.	-2.63898	0.0330979	Down-regulated
chr5|157479275|157479356|L2b:L2:LINE|312|-,.	-2.64073	6.96811e-19	Down-regulated
chr5|116467919|116468127|MIRb:MIR:SINE|250|+,.	-2.64599	0.00739978	Down-regulated
chr3|170691936|170692394|L1MD3:L1:LINE|202|-,.	-2.64737	0.0058883	Down-regulated
chr9|70220556|70220733|MIRb:MIR:SINE|257|-,.	-2.65631	0.0179529	Down-regulated
chr11|9756513|9756595|MIRb:MIR:SINE|259|+,.	-2.65715	0.0020884	Down-regulated
chr14|76764687|76764991|AluSx1:Alu:SINE|109|-,.	-2.65947	0.0129627	Down-regulated
chr1|207883773|207884442|L2a:L2:LINE|294|+,.	-2.66094	0.0154665	Down-regulated
chr1|64900618|64901178|L2c:L2:LINE|339|+,.	-2.6727	0.000225998	Down-regulated
chr1|193355549|193355945|MLT1J:ERVL-MaLR:LTR|286|-,.	-2.67472	0.00806598	Down-regulated
chr14|76763503|76763679|MIRb:MIR:SINE|230|-,.	-2.68303	0.00267045	Down-regulated
chr20|53965949|53966636|L1PB2:L1:LINE|92|+,.	-2.68407	0.00617626	Down-regulated
chr1|173638639|173642448|HERVIP10B3-int:ERV1:LTR|281|+,.	-2.68534	0.00956127	Down-regulated
chrX|100679606|100679754|MIR:MIR:SINE|291|-,.	-2.68723	0.0138352	Down-regulated
chr5|36179604|36179974|Tigger20a:TcMar-Tigger:DNA|268|-,.	-2.69038	0.000222364	Down-regulated
chr6|140568688|140569073|MSTA:ERVL-MaLR:LTR|168|-,.	-2.6926	0.00365548	Down-regulated
chr12|105549807|105550078|LTR16B2:ERVL:LTR|273|+,.	-2.70198	0.00405789	Down-regulated
chr11|74250413|74250741|L2c:L2:LINE|313|+,.	-2.70264	0.00990932	Down-regulated
chr6|169072245|169072618|LTR16B2:ERVL:LTR|299|+,.	-2.70794	0.0192302	Down-regulated
chr16|2965488|2965786|AluSx1:Alu:SINE|54|+,.	-2.7081	0.0122898	Down-regulated
chr21|6097760|6097939|MSTD:ERVL-MaLR:LTR|174|-,.	-2.72183	0.00907658	Down-regulated
chr11|9755127|9755415|AluSz:Alu:SINE|115|-,.	-2.72313	3.26366e-06	Down-regulated
chr12|77578313|77578540|LTR16C:ERVL:LTR|299|+,.	-2.72599	0.00716666	Down-regulated
chr12|106043151|106043505|THE1D:ERVL-MaLR:LTR|128|-,.	-2.73294	0.00276285	Down-regulated
chr1|193464584|193464672|AmnSINE1:5S-Deu-L2:SINE|277|-,.	-2.73476	0.00983901	Down-regulated
chr6|53884223|53884506|AluJb:Alu:SINE|159|+,.	-2.73749	0.0049112	Down-regulated
chr14|76744287|76749583|L1PA5:L1:LINE|51|+,.	-2.73865	0.00322096	Down-regulated
chr3|146354228|146356953|HERVH-int:ERV1:LTR|108|+,.	-2.74405	0.0440172	Down-regulated
chr2|190719914|190720210|AluSz6:Alu:SINE|128|-,.	-2.74703	0.00999982	Down-regulated
chr1|89591100|89591190|L2b:L2:LINE|322|+,.	-2.74878	0.0148945	Down-regulated
chrX|67674201|67675881|L1MA3:L1:LINE|142|-,.	-2.75191	0.0311504	Down-regulated
chr5|54660350|54660451|AluJb:Alu:SINE|139|-,.	-2.75443	0.000321864	Down-regulated
chr11|113288948|113289503|MLT1N2:ERVL-MaLR:LTR|350|-,.	-2.7631	0.00279235	Down-regulated
chr2|40732078|40732419|MLT1A0:ERVL-MaLR:LTR|217|+,.	-2.76595	0.0263794	Down-regulated
chr21|43453094|43453310|L1ME3E:L1:LINE|359|-,.	-2.76852	0.00700547	Down-regulated
chr10|52209961|52210104|MIRb:MIR:SINE|286|+,.	-2.77866	0.0481988	Down-regulated
chr5|172682292|172682588|AluSq2:Alu:SINE|81|+,.	-2.77899	0.00923882	Down-regulated
chr7|143022505|143023670|MSTD-int:ERVL-MaLR:LTR|236|+,.	-2.79132	0.0093127	Down-regulated
chr19|39421403|39421725|AluJb:Alu:SINE|174|+,.	-2.79187	4.40233e-07	Down-regulated
chr9|70047798|70047931|MamTip2:hAT-Tip100:DNA|346|+,.	-2.79199	0.000524899	Down-regulated
chr1|204223785|204223893|MIR3:MIR:SINE|311|+,.	-2.80823	0.0184307	Down-regulated
chr15|48428811|48429152|L1ME4b:L1:LINE|261|-,.	-2.8089	0.0325821	Down-regulated
chr18|46083157|46083454|AluJb:Alu:SINE|182|+,.	-2.81116	0.0191317	Down-regulated
chr11|112654301|112654691|LTR16A:ERVL:LTR|236|+,.	-2.81217	0.017821	Down-regulated
chr12|13077272|13078418|L1PA3:L1:LINE|21|-,.	-2.81513	0.00424941	Down-regulated
chr11|74238710|74238876|MIRb:MIR:SINE|293|+,.	-2.81603	0.0132243	Down-regulated
chr6|71355361|71361788|L1PA7:L1:LINE|105|-,.	-2.82095	0.00118798	Down-regulated
chr7|35717743|35718050|AluSq2:Alu:SINE|104|+,.	-2.82171	0.000348319	Down-regulated
chr12|51559587|51562615|L1PA3:L1:LINE|27|-,.	-2.82905	0.0282361	Down-regulated
chr17|64801792|64803029|L2a:L2:LINE|272|+,.	-2.82914	0.00734717	Down-regulated
chr2|109968388|109968600|L1ME4c:L1:LINE|246|+,.	-2.83935	0.0152851	Down-regulated
chr20|13497644|13498317|L1PA16:L1:LINE|111|+,.	-2.84919	0.0360072	Down-regulated
chr10|67765094|67765398|AluYi6:Alu:SINE|13|+,.	-2.84929	0.00192671	Down-regulated
chr19|39426749|39426844|MER5A:hAT-Charlie:DNA|400|+,.	-2.84968	3.16377e-05	Down-regulated
chr14|76766439|76766741|AluJo:Alu:SINE|162|-,.	-2.85473	0.000844119	Down-regulated
chr14|76780307|76780463|L3:CR1:LINE|271|+,.	-2.85987	1.68799e-18	Down-regulated
chr14|76780528|76780803|MER102a:hAT-Charlie:DNA|232|-,.	-2.86004	2.37945e-21	Down-regulated
chr1|167653552|167653912|L2c:L2:LINE|311|-,.	-2.87032	0.000585306	Down-regulated
chr1|110525214|110525445|MIRb:MIR:SINE|308|+,.	-2.876	0.0340784	Down-regulated
chr6|123557264|123560024|HERVH-int:ERV1:LTR|103|+,.	-2.87702	0.000691311	Down-regulated
chr4|114340972|114341343|LTR33B:ERVL:LTR|293|-,.	-2.87714	0.0117022	Down-regulated
chr5|54660105|54660349|MLT1C:ERVL-MaLR:LTR|143|-,.	-2.87816	1.93266e-06	Down-regulated
chr12|45974004|45975719|Tigger1:TcMar-Tigger:DNA|127|-,.	-2.88488	3.93825e-06	Down-regulated
chr22|37566834|37566939|MIRc:MIR:SINE|265|-,.	-2.88765	0.0121559	Down-regulated
chr3|38543329|38543441|L2b:L2:LINE|339|-,.	-2.90227	0.0376032	Down-regulated
chr12|13075425|13075755|AluSx:Alu:SINE|106|-,.	-2.91169	2.47311e-06	Down-regulated
chr14|102240323|102240748|HERVH-int:ERV1:LTR|210|+,.	-2.91634	0.0195365	Down-regulated
chr19|39427685|39427896|MIR:MIR:SINE|265|-,.	-2.91971	2.67376e-09	Down-regulated
chr1|193465437|193465552|L1ME3A:L1:LINE|200|-,.	-2.92842	0.000527919	Down-regulated
chr10|32134890|32136156|HERVH-int:ERV1:LTR|178|-,.	-2.93731	0.00397326	Down-regulated
chr21|35334920|35335144|MIRb:MIR:SINE|265|-,.	-2.94015	0.00233832	Down-regulated
chr5|172685098|172685239|MIRb:MIR:SINE|248|+,.	-2.94143	0.00919929	Down-regulated
chr2|110215591|110215840|L2a:L2:LINE|268|+,.	-2.94247	0.0497318	Down-regulated
chr15|80950173|80950275|MIR3:MIR:SINE|238|-,.	-2.94894	5.63965e-10	Down-regulated
chr2|190915511|190915789|Charlie2b:hAT-Charlie:DNA|279|+,.	-2.94953	7.58139e-06	Down-regulated
chr12|106038705|106039009|MLT1K:ERVL-MaLR:LTR|312|+,.	-2.95183	0.0289332	Down-regulated
chr16|12911527|12911874|Charlie7:hAT-Charlie:DNA|261|-,.	-2.95305	0.00175089	Down-regulated
chr12|106034695|106035245|L1PB1:L1:LINE|70|-,.	-2.97296	0.000125781	Down-regulated
chr14|76766973|76767244|AluSz:Alu:SINE|126|+,.	-2.9774	0.00310773	Down-regulated
chr10|32137886|32138463|HERVH-int:ERV1:LTR|194|-,.	-2.98105	0.00660608	Down-regulated
chr7|35719874|35720158|MLT1L:ERVL-MaLR:LTR|275|-,.	-2.98148	0.00314182	Down-regulated
chr2|190715282|190715553|AluSx1:Alu:SINE|126|-,.	-2.98504	0.0101258	Down-regulated
chr12|78027490|78027942|Tigger4:TcMar-Tigger:DNA|136|+,.	-2.98777	0.00134084	Down-regulated
chr17|35408146|35408432|AluSq2:Alu:SINE|91|+,.	-3.00276	0.0196912	Down-regulated
chr12|77950504|77952080|L1PA5:L1:LINE|54|+,.	-3.00325	0.000244082	Down-regulated
chr2|110266560|110267006|L1PA16:L1:LINE|124|-,.	-3.00397	0.0335782	Down-regulated
chr4|13541464|13541547|OldhAT1:hAT-Ac:DNA|247|+,.	-3.00447	0.00747864	Down-regulated
chr11|9809993|9810294|AluJb:Alu:SINE|130|+,.	-3.00579	0.000185223	Down-regulated
chr1|193463292|193463409|MIR1_Amn:MIR:SINE|250|-,.	-3.00966	0.00601912	Down-regulated
chr12|77558958|77559332|MSTA:ERVL-MaLR:LTR|173|-,.	-3.01545	0.00617247	Down-regulated
chr19|39426574|39426710|MIR:MIR:SINE|281|+,.	-3.02072	1.84975e-09	Down-regulated
chr7|107716769|107716857|MER8:TcMar-Tigger:DNA|182|-,.	-3.02184	0.0420617	Down-regulated
chr19|39422377|39422687|AluSx1:Alu:SINE|87|-,.	-3.0228	7.95558e-16	Down-regulated
chr6|51938690|51941236|HERVH-int:ERV1:LTR|108|+,.	-3.0272	0.000350802	Down-regulated
chr1|193465582|193465732|L1ME3A:L1:LINE|200|-,.	-3.03477	0.00138285	Down-regulated
chr6|34995422|34996476|L1ME1:L1:LINE|200|-,.	-3.0458	0.0300239	Down-regulated
chr2|49008027|49011614|L1PA2:L1:LINE|23|-,.	-3.04734	3.0297e-05	Down-regulated
chr4|71419829|71425003|L1PA3:L1:LINE|31|+,.	-3.05423	0.0122251	Down-regulated
chr1|193355976|193356768|L2a:L2:LINE|338|+,.	-3.05591	0.000240099	Down-regulated
chr2|190754733|190754871|L1MDa:L1:LINE|196|-,.	-3.05924	1.10081e-05	Down-regulated
chr3|127320213|127320650|LTR106_Mam:LTR:LTR|208|+,.	-3.06209	0.00736888	Down-regulated
chr9|70050396|70050590|MIR:MIR:SINE|253|+,.	-3.07037	1.071e-08	Down-regulated
chrX|9948055|9948253|L1MD:L1:LINE|217|+,.	-3.08931	0.000123672	Down-regulated
chr4|38503193|38503504|AluSp:Alu:SINE|84|-,.	-3.09755	0.0130138	Down-regulated
chr7|45991835|45992318|L2:L2:LINE|275|-,.	-3.11304	0.0067193	Down-regulated
chr9|89904707|89905212|L1ME3G:L1:LINE|298|+,.	-3.11457	0.00782781	Down-regulated
chr11|9809861|9809985|L1MB7:L1:LINE|202|+,.	-3.11484	0.000159717	Down-regulated
chr11|112898356|112898906|MLT1H:ERVL-MaLR:LTR|231|+,.	-3.11728	0.00668761	Down-regulated
chr21|44177514|44178131|L1MB5:L1:LINE|272|+,.	-3.12053	0.0362023	Down-regulated
chr12|13083543|13084104|L1PA5:L1:LINE|52|-,.	-3.12739	2.84193e-06	Down-regulated
chr3|127322504|127322823|MLT2C1:ERVL:LTR|236|-,.	-3.13242	0.00115	Down-regulated
chr4|94555881|94558243|L1PA5:L1:LINE|51|-,.	-3.138	0.0116996	Down-regulated
chr11|9810681|9811357|L1PA15:L1:LINE|95|+,.	-3.14091	1.98636e-07	Down-regulated
chr19|39427011|39427325|AluY:Alu:SINE|73|-,.	-3.15386	2.04707e-10	Down-regulated
chr18|57961539|57962477|L1MEi:L1:LINE|266|+,.	-3.15585	0.000223355	Down-regulated
chr17|38450406|38450705|AluJb:Alu:SINE|161|-,.	-3.1605	0.00422986	Down-regulated
chr5|36165092|36165302|MIR:MIR:SINE|279|-,.	-3.1609	0.0033535	Down-regulated
chr2|217305296|217305432|LTR88c:Gypsy?:LTR|321|+,.	-3.16964	0.0254281	Down-regulated
chr4|168337176|168338563|L2a:L2:LINE|317|+,.	-3.1705	0.00397326	Down-regulated
chr19|39427920|39428234|AluSx1:Alu:SINE|115|+,.	-3.17785	9.72999e-07	Down-regulated
chr16|4167933|4168237|AluJb:Alu:SINE|145|-,.	-3.18747	0.00528658	Down-regulated
chr2|110214337|110215125|MER21B:ERVL:LTR|170|-,.	-3.1939	1.73811e-05	Down-regulated
chr12|106043505|106044274|L1MC5a:L1:LINE|237|+,.	-3.20903	0.00224582	Down-regulated
chr1|31662755|31662860|MIR3:MIR:SINE|273|+,.	-3.20947	0.00233111	Down-regulated
chr1|41552781|41555631|L1PA6:L1:LINE|63|-,.	-3.21419	5.80707e-06	Down-regulated
chr1|167653373|167653496|MER5B:hAT-Charlie:DNA|250|-,.	-3.21705	0.00681178	Down-regulated
chr1|227790581|227790886|AluSx1:Alu:SINE|112|-,.	-3.22022	0.0182972	Down-regulated
chr1|193461729|193461785|LTR85b:Gypsy?:LTR|161|+,.	-3.22573	0.014651	Down-regulated
chr7|78288584|78294084|L1PA5:L1:LINE|66|+,.	-3.23086	1.454e-11	Down-regulated
chr6|85644895|85645197|AluY:Alu:SINE|36|+,.	-3.24101	0.0476249	Down-regulated
chr11|57847852|57853990|L1PA6:L1:LINE|62|+,.	-3.25297	0.00774526	Down-regulated
chr3|127329590|127333426|L1MA8:L1:LINE|216|+,.	-3.25507	0.00036112	Down-regulated
chr12|105935003|105935423|MLT1J:ERVL-MaLR:LTR|275|+,.	-3.25651	4.23446e-06	Down-regulated
chr4|114314192|114315013|L1PA16:L1:LINE|103|-,.	-3.25772	0.0188326	Down-regulated
chrX|100682199|100682359|L1ME3G:L1:LINE|243|+,.	-3.2695	0.011744	Down-regulated
chr5|172682742|172682975|MIR:MIR:SINE|256|+,.	-3.26994	0.0158615	Down-regulated
chr19|39427337|39427629|AluSq2:Alu:SINE|89|-,.	-3.2765	9.02621e-08	Down-regulated
chr16|85079110|85079813|L1MB7:L1:LINE|216|+,.	-3.28573	0.00737551	Down-regulated
chr21|43447220|43447382|AluJr:Alu:SINE|204|-,.	-3.31518	0.00830912	Down-regulated
chr21|6090883|6091045|AluJr:Alu:SINE|204|+,.	-3.31518	0.00830912	Down-regulated
chr11|121771598|121772054|LTR33:ERVL:LTR|245|-,.	-3.316	0.0269049	Down-regulated
chr18|46082403|46082707|AluSx4:Alu:SINE|115|+,.	-3.31673	0.0107556	Down-regulated
chr21|35334790|35334916|MIRc:MIR:SINE|268|+,.	-3.33669	0.0104512	Down-regulated
chr12|106050615|106051121|MER21A:ERVL:LTR|153|-,.	-3.34809	0.00127154	Down-regulated
chr11|117139865|117143448|L1PA6:L1:LINE|65|+,.	-3.34851	9.83019e-05	Down-regulated
chr20|4780684|4780994|AluSg4:Alu:SINE|97|+,.	-3.35429	6.22973e-07	Down-regulated
chr10|88942223|88942274|MIR3:MIR:SINE|245|+,.	-3.35961	0.007683	Down-regulated
chr2|217303490|217304004|MLT1K:ERVL-MaLR:LTR|282|+,.	-3.37517	0.0032964	Down-regulated
chr19|39426845|39427011|AluSz6:Alu:SINE|132|-,.	-3.3783	1.86902e-06	Down-regulated
chr3|127323336|127323864|L2a:L2:LINE|340|-,.	-3.38007	0.0108834	Down-regulated
chr11|9775466|9776058|MER21C:ERVL:LTR|237|+,.	-3.38487	0.0012827	Down-regulated
chr2|190754579|190754650|L1MA9:L1:LINE|183|+,.	-3.39456	0.000142118	Down-regulated
chr7|30923921|30924027|MamTip2:hAT-Tip100:DNA|324|+,.	-3.40172	2.9147e-09	Down-regulated
chr2|217302940|217303191|MLT2E:ERVL:LTR|297|-,.	-3.44024	0.00817828	Down-regulated
chr3|146322747|146323305|THE1C-int:ERVL-MaLR:LTR|99|+,.	-3.46139	0.0094941	Down-regulated
chr12|77559332|77559445|L1ME3Cz:L1:LINE|303|-,.	-3.4636	0.0359112	Down-regulated
chr11|112670211|112672360|L1PREC2:L1:LINE|142|+,.	-3.47187	0.00304314	Down-regulated
chr2|190754175|190754548|L1MDa:L1:LINE|193|-,.	-3.47432	2.78253e-14	Down-regulated
chr5|172685527|172685907|MLT1K:ERVL-MaLR:LTR|244|-,.	-3.48548	0.000522619	Down-regulated
chr7|45998275|45998828|L1M4:L1:LINE|184|+,.	-3.48894	0.000731507	Down-regulated
chr11|112660337|112660464|L2c:L2:LINE|261|+,.	-3.50382	0.0313301	Down-regulated
chr12|106042618|106042743|L1M5:L1:LINE|320|+,.	-3.50921	0.0214266	Down-regulated
chr11|9809183|9809307|AluJr:Alu:SINE|202|+,.	-3.50996	3.52595e-06	Down-regulated
chr9|70050213|70050286|L2a:L2:LINE|153|+,.	-3.53616	1.02225e-06	Down-regulated
chr12|105511292|105511469|Charlie15b:hAT-Charlie:DNA|268|-,.	-3.53962	0.0149178	Down-regulated
chr11|9809544|9809845|AluSx:Alu:SINE|113|-,.	-3.5523	3.55369e-06	Down-regulated
chr11|112672358|112675453|L1PREC2:L1:LINE|91|+,.	-3.56819	0.0165855	Down-regulated
chr7|40818763|40822562|L1PA5:L1:LINE|52|-,.	-3.57579	0.0273829	Down-regulated
chr21|6098558|6099006|MLT1C:ERVL-MaLR:LTR|228|+,.	-3.586	3.13928e-05	Down-regulated
chr11|121758650|121760090|L2a:L2:LINE|275|+,.	-3.59197	0.0431538	Down-regulated
chr5|52891942|52893014|L1ME1:L1:LINE|212|+,.	-3.59239	0.000809006	Down-regulated
chr2|217307238|217307656|L3:CR1:LINE|382|-,.	-3.61403	0.00665825	Down-regulated
chr14|61659006|61659299|AluSz6:Alu:SINE|119|+,.	-3.63499	0.0183937	Down-regulated
chr7|23773778|23780292|L1PA6:L1:LINE|116|-,.	-3.63985	0.0194138	Down-regulated
chr12|106045183|106045360|MLT1J:ERVL-MaLR:LTR|275|-,.	-3.64093	0.0174275	Down-regulated
chr3|15162028|15164187|SVA_D:SVA:Retroposon|24|-,.	-3.65602	0.0126121	Down-regulated
chr11|112656402|112656802|L2c:L2:LINE|287|+,.	-3.65972	0.0121739	Down-regulated
chr12|78031390|78031500|MLT1K:ERVL-MaLR:LTR|310|+,.	-3.66069	0.0154381	Down-regulated
chr11|121774309|121774567|AluSc:Alu:SINE|105|+,.	-3.66759	0.0340408	Down-regulated
chr11|5675703|5676245|L1PA2:L1:LINE|15|-,.	-3.68614	0.0225324	Down-regulated
chr1|193465068|193465382|AluSq2:Alu:SINE|102|+,.	-3.70324	0.00017458	Down-regulated
chr2|190753939|190754040|L1MA9:L1:LINE|168|-,.	-3.72159	0.000189156	Down-regulated
chr2|190717551|190717861|LTR78B:ERV1:LTR|320|+,.	-3.72641	0.00940762	Down-regulated
chr14|76766804|76766973|MIR:MIR:SINE|350|-,.	-3.74255	0.00124858	Down-regulated
chr19|42892538|42894000|L1PBa:L1:LINE|106|-,.	-3.74397	0.0109726	Down-regulated
chr8|118798929|118801093|L1PA3:L1:LINE|30|+,.	-3.75131	0.0236122	Down-regulated
chr12|106039235|106040792|MER52A:ERV1:LTR|168|-,.	-3.77344	4.18444e-05	Down-regulated
chr8|7358689|7359285|PRIMA4_LTR:ERV1:LTR|78|+,.	-3.77682	0.0351413	Down-regulated
chr5|172682009|172682190|L2b:L2:LINE|284|-,.	-3.78217	0.0118839	Down-regulated
chr1|41548887|41552216|L1PA6:L1:LINE|67|-,.	-3.81067	1.38024e-09	Down-regulated
chr8|7320177|7322018|L1PBa:L1:LINE|291|+,.	-3.81854	0.0004851	Down-regulated
chr2|190718175|190718637|MER4A1:ERV1:LTR|95|+,.	-3.82375	0.000778625	Down-regulated
chr5|157577195|157577719|MER4A1_:ERV1:LTR|96|-,.	-3.83845	0.0330387	Down-regulated
chr15|77984043|77984246|MIRb:MIR:SINE|310|-,.	-3.84172	0.0209021	Down-regulated
chr8|7440629|7440718|LTR104_Mam:Gypsy:LTR|348|+,.	-3.84218	0.0212648	Down-regulated
chr1|110104450|110104835|MamGypsy2-I:Gypsy:LTR|292|+,.	-3.8557	0.00403454	Down-regulated
chrX|108601528|108601829|AluSx1:Alu:SINE|110|-,.	-3.86446	0.000797119	Down-regulated
chr9|19565022|19567116|L1PA5:L1:LINE|42|+,.	-3.8652	0.00877301	Down-regulated
chr22|37567962|37568032|MIR1_Amn:MIR:SINE|188|-,.	-3.86719	0.0156203	Down-regulated
chr3|46363549|46365583|Tigger1:TcMar-Tigger:DNA|126|+,.	-3.87012	4.37888e-07	Down-regulated
chr3|93944348|93947283|L1P1:L1:LINE|72|+,.	-3.87238	0.0127338	Down-regulated
chr3|170693010|170693429|MLT1I:ERVL-MaLR:LTR|278|-,.	-3.87657	0.0286395	Down-regulated
chr8|7866841|7867007|MIRb:MIR:SINE|351|-,.	-3.88489	0.0105351	Down-regulated
chr11|121974611|121976211|L1PB1:L1:LINE|117|+,.	-3.90337	0.0439018	Down-regulated
chr10|88938890|88939120|MIRb:MIR:SINE|260|-,.	-3.90632	0.00798461	Down-regulated
chr1|111794766|111794950|MIR:MIR:SINE|223|-,.	-3.934	0.00793519	Down-regulated
chr11|112664026|112664235|MLT1A:ERVL-MaLR:LTR|228|-,.	-3.94985	0.00849186	Down-regulated
chr12|105783431|105783793|MLT1A0:ERVL-MaLR:LTR|163|-,.	-3.96522	0.0021587	Down-regulated
chr3|170812998|170813375|MLT1B:ERVL-MaLR:LTR|185|+,.	-3.96822	0.0103135	Down-regulated
chr6|11710163|11710576|LTR64:ERV1:LTR|154|+,.	-3.97495	0.0113771	Down-regulated
chr7|95538388|95538522|L2c:L2:LINE|345|-,.	-3.98489	0.00415375	Down-regulated
chr19|14140329|14140634|AluSc8:Alu:SINE|88|+,.	-4.00318	0.0112222	Down-regulated
chr12|70180098|70180628|MLT2B2:ERVL:LTR|204|+,.	-4.04766	0.00359402	Down-regulated
chr15|38730775|38731446|L3:CR1:LINE|318|+,.	-4.07535	0.00663342	Down-regulated
chr11|121772452|121772720|AluJb:Alu:SINE|146|-,.	-4.09743	0.0415045	Down-regulated
chr8|7867247|7867372|MIRb:MIR:SINE|242|-,.	-4.10727	0.0209558	Down-regulated
chr2|217303261|217303478|LTR33C:ERVL:LTR|289|-,.	-4.12212	0.0146843	Down-regulated
chr11|112660600|112660805|MIR:MIR:SINE|249|-,.	-4.12713	0.0123412	Down-regulated
chr6|40861829|40868245|HERVH-int:ERV1:LTR|108|-,.	-4.12737	6.19502e-05	Down-regulated
chr6|132163998|132164412|LTR16A:ERVL:LTR|303|+,.	-4.13967	0.017515	Down-regulated
chr21|5973392|5974544|THE1B-int:ERVL-MaLR:LTR|97|+,.	-4.14718	6.51923e-11	Down-regulated
chr5|172720890|172721150|MLT1K:ERVL-MaLR:LTR|247|-,.	-4.16205	0.00206383	Down-regulated
chr12|106044815|106045140|MLT1J:ERVL-MaLR:LTR|275|-,.	-4.24149	0.00344916	Down-regulated
chr2|149092984|149093191|L2:L2:LINE|337|-,.	-4.25136	0.0257221	Down-regulated
chr12|56787457|56787800|Tigger15a:TcMar-Tigger:DNA|295|-,.	-4.26091	0.00280635	Down-regulated
chr12|106051125|106051378|MLT1K:ERVL-MaLR:LTR|298|-,.	-4.26231	1.97447e-05	Down-regulated
chr11|112658173|112658367|MIR:MIR:SINE|217|-,.	-4.28686	0.0170695	Down-regulated
chr8|7426739|7427768|L1MEc:L1:LINE|281|-,.	-4.30733	5.73929e-05	Down-regulated
chr2|73871261|73871564|AluSx1:Alu:SINE|82|+,.	-4.3106	0.00588621	Down-regulated
chr7|45990074|45990273|MLT1K:ERVL-MaLR:LTR|270|+,.	-4.31557	0.0396915	Down-regulated
chr8|7262807|7263093|L1MB3:L1:LINE|340|+,.	-4.32256	0.0366059	Down-regulated
chr1|41555638|41557129|L1MB3:L1:LINE|163|-,.	-4.32342	8.37566e-05	Down-regulated
chr8|7868489|7868665|AluJb:Alu:SINE|216|-,.	-4.33872	0.00315414	Down-regulated
chr8|7442885|7443061|AluJb:Alu:SINE|216|+,.	-4.34031	0.00388239	Down-regulated
chr8|7355625|7355728|L1MC3:L1:LINE|212|+,.	-4.35254	0.0119431	Down-regulated
chr11|9813659|9813952|AluSx1:Alu:SINE|130|+,.	-4.36683	0.0116666	Down-regulated
chr14|76773245|76773317|MIR3:MIR:SINE|243|+,.	-4.36695	0.000102232	Down-regulated
chr12|105954399|105954859|MLT1C:ERVL-MaLR:LTR|222|-,.	-4.37347	0.00225759	Down-regulated
chr10|46576698|46577233|LTR6A:ERV1:LTR|81|-,.	-4.39019	0.00756109	Down-regulated
chr2|110266349|110266560|L1ME4c:L1:LINE|246|+,.	-4.39029	0.000370273	Down-regulated
chr1|111795442|111795604|MIRb:MIR:SINE|244|-,.	-4.40527	0.00423067	Down-regulated
chr2|219597192|219597346|MIRb:MIR:SINE|262|+,.	-4.41431	0.00390261	Down-regulated
chr1|111795659|111796302|L1PA13:L1:LINE|83|-,.	-4.45402	0.000546314	Down-regulated
chr12|106042920|106043151|L1MC5a:L1:LINE|237|+,.	-4.46286	0.00212894	Down-regulated
chr21|5974544|5974902|THE1B:ERVL-MaLR:LTR|120|+,.	-4.47093	0.00170041	Down-regulated
chr12|13084349|13084414|L2b:L2:LINE|217|-,.	-4.47675	0.00267594	Down-regulated
chr10|122282210|122282354|MamRTE1:RTE-BovB:LINE|348|+,.	-4.48039	0.00228448	Down-regulated
chr2|30292078|30292366|AluJb:Alu:SINE|160|+,.	-4.48199	0.00538642	Down-regulated
chr2|110286081|110286393|AluYk2:Alu:SINE|61|-,.	-4.59629	2.97642e-09	Down-regulated
chr12|105982864|105983418|MLT1K:ERVL-MaLR:LTR|266|+,.	-4.60196	0.00169047	Down-regulated
chr11|112658005|112658163|MIR3:MIR:SINE|295|-,.	-4.88223	0.00119691	Down-regulated
chr11|121781423|121785258|L1PA7:L1:LINE|82|-,.	-4.91389	0.00865211	Down-regulated
chr1|143899501|143899803|AluSx1:Alu:SINE|116|+,.	-4.94565	0.006056	Down-regulated
chr6|11726256|11726659|MSTB2:ERVL-MaLR:LTR|164|+,.	-4.97486	0.0168273	Down-regulated
chr12|106048018|106048571|MLT1E2:ERVL-MaLR:LTR|193|-,.	-4.99368	0.000336208	Down-regulated
chr6|159910628|159911266|L2c:L2:LINE|383|+,.	-4.99774	0.00238921	Down-regulated
chr6|26673604|26676012|L1MEf:L1:LINE|278|+,.	-5.03203	0.00162429	Down-regulated
chr10|90942945|90944098|L1PA11:L1:LINE|92|-,.	-5.10627	0.00381165	Down-regulated
chr4|57494524|57494839|AluSx1:Alu:SINE|111|-,.	-5.15865	3.99582e-06	Down-regulated
chr21|43563669|43564027|THE1B:ERVL-MaLR:LTR|120|-,.	-5.22043	0.000213393	Down-regulated
chr11|112666340|112666877|MLT1H1:ERVL-MaLR:LTR|280|-,.	-5.22445	0.000245664	Down-regulated
chr11|122010303|122015977|HERVL-int:ERVL:LTR|70|+,.	-5.33757	0.0170304	Down-regulated
chr4|57495350|57495424|L2b:L2:LINE|315|-,.	-5.41652	0.000118153	Down-regulated
chr1|110118602|110119107|MLT1E3:ERVL-MaLR:LTR|257|-,.	-5.50509	0.000674254	Down-regulated
chr2|190754042|190754151|L1MDb:L1:LINE|185|+,.	-5.50687	2.26727e-05	Down-regulated
chr5|9644100|9644706|L2a:L2:LINE|298|-,.	-5.51009	0.000144491	Down-regulated
chr11|9767715|9768086|THE1C:ERVL-MaLR:LTR|68|+,.	-5.58849	7.91242e-05	Down-regulated
chr21|43568685|43568921|L2a:L2:LINE|307|+,.	-6.02231	2.96563e-06	Down-regulated
chr5|9645753|9645967|MLT1K:ERVL-MaLR:LTR|292|+,.	-6.08936	1.34196e-05	Down-regulated
chr4|57464044|57464454|MLT1J1:ERVL-MaLR:LTR|299|+,.	-6.13445	2.00607e-05	Down-regulated
chr12|106035902|106036329|L2a:L2:LINE|320|-,.	-6.17384	4.28108e-06	Down-regulated
chr6|40858623|40858841|MSTA:ERVL-MaLR:LTR|149|+,.	-6.18096	0.000369705	Down-regulated
chr21|5969651|5969887|L2a:L2:LINE|307|-,.	-6.28783	4.37888e-07	Down-regulated
chr6|40858032|40858623|L1PB1:L1:LINE|105|-,.	-6.5426	4.75043e-06	Down-regulated

## Sheet: Rosuvastatin_DE_TEs
Rosuvastatin DE TEs
TE	log2FoldChange	Adjusted P-value	Category
chr10|84215445|84215698|MIRc:MIR:SINE|331|+,.	3.45366	7.04457e-05	Up-regulated
chr10|84215907|84215996|MIR3:MIR:SINE|318|-,.	3.22813	0.00369495	Up-regulated
chr16|88662871|88662922|MIR3:MIR:SINE|234|+,.	2.98391	0.00745744	Up-regulated
chr11|65118157|65118464|AluSx1:Alu:SINE|108|+,.	2.82565	0.00353833	Up-regulated
chr17|28326964|28327270|AluSz6:Alu:SINE|137|-,.	2.68125	5.02614e-15	Up-regulated
chr16|88657107|88657239|AluJr:Alu:SINE|129|-,.	2.6129	0.000132906	Up-regulated
chr16|88660725|88661031|AluSg:Alu:SINE|111|+,.	2.59324	0.000352925	Up-regulated
chr16|88660371|88660672|AluSz6:Alu:SINE|130|+,.	2.57026	9.91251e-08	Up-regulated
chr16|88661523|88661950|L1MD1:L1:LINE|252|+,.	2.40541	0.00311497	Up-regulated
chr16|88662570|88662699|AluJb:Alu:SINE|124|-,.	2.38371	0.00322471	Up-regulated
chr16|88660210|88660359|L1MD1:L1:LINE|204|+,.	2.3436	0.000241709	Up-regulated
chr16|88661031|88661388|L1MD1:L1:LINE|165|+,.	2.33397	0.000240438	Up-regulated
chr16|88662008|88662434|L1MD1:L1:LINE|235|+,.	2.33396	0.000692121	Up-regulated
chr16|88661388|88661523|AluSx:Alu:SINE|82|-,.	2.3083	0.0199976	Up-regulated
chr16|88659683|88660006|AluSx:Alu:SINE|93|+,.	2.26457	0.000319722	Up-regulated
chr1|54850787|54850913|MIR3:MIR:SINE|229|-,.	1.99185	1.79208e-14	Up-regulated
chr1|54851851|54852077|MIRb:MIR:SINE|253|-,.	1.92434	3.89574e-12	Up-regulated
chr16|88659429|88659517|L1MD1:L1:LINE|296|+,.	1.82643	0.0118483	Up-regulated
chr5|43297558|43297863|AluSq2:Alu:SINE|92|+,.	1.82404	0.0262069	Up-regulated
chr16|88656958|88657084|MLT1K:ERVL-MaLR:LTR|256|+,.	1.82306	0.0151018	Up-regulated
chr16|88671321|88671831|Charlie1a:hAT-Charlie:DNA|278|-,.	1.77444	5.56974e-05	Up-regulated
chr4|165342356|165342656|AluSx1:Alu:SINE|110|-,.	1.66764	4.78126e-10	Up-regulated
chr14|75651245|75651429|L1ME3B:L1:LINE|224|+,.	1.59218	2.17881e-08	Up-regulated
chr7|92112547|92112847|AluSg7:Alu:SINE|63|+,.	1.58937	2.97888e-10	Up-regulated
chr1|146377480|146377645|LTR75:ERVL:LTR|256|+,.	1.54283	0.0457128	Up-regulated
chr11|43860001|43860287|AluJr:Alu:SINE|164|-,.	1.54172	0.0247959	Up-regulated
chr5|111499399|111499701|AluJb:Alu:SINE|152|+,.	1.50551	1.0581e-05	Up-regulated

## Sheet: Simvastatin_GeneAssociation
Simvastatin DE TEs significantly associated with genes
TE	Gene	Correlation	Position relative to gene	TE class	TE locus classification	Model P-value
chr21|6097760|6097939|MSTD:ERVL-MaLR:LTR|174|-	SIK1	-1	intergenic:13192	LTR	intergenic	0.00376584
chr17|48063774|48064077|AluSg:Alu:SINE|79|+	CBX1	-0.999974	intergenic:5982	SINE	intergenic	6.63742e-06
chr7|143022505|143023670|MSTD-int:ERVL-MaLR:LTR|236|+	TCAF2	-0.999814	intronic	LTR	intronic	0.00119688
chr11|9809544|9809845|AluSx:Alu:SINE|113|-	SBF2	-0.99941	intronic	SINE	intronic	4.19347e-07
chr19|2862310|2863021|MER34-int:ERV1:LTR|194|+	ZNF556	-0.999314	intergenic:4314	LTR	intergenic	1.46736e-06
chr8|1862766|1863081|AluY:Alu:SINE|67|-	ARHGEF10	-0.999295	intronic	SINE	intronic	0.0345858
chr4|77055460|77055766|AluSx1:Alu:SINE|85|-	CCNI	-0.99845	intronic	SINE	intronic	0.000622651
chr17|35254734|35255045|AluSx:Alu:SINE|109|+	SLFN5	-0.99661	intronic	SINE	intronic	0.000151571
chr1|117815665|117821685|HERVL18-int:ERVL:LTR|155|-	GDAP2	-0.996186	intergenic:41800	LTR	intergenic	0.0428531
chr15|22785785|22786095|AluY:Alu:SINE|68|-	NIPA1	-0.994719	intergenic:130	SINE	intergenic	0.000119529
chr21|44182518|44182735|L1M6:L1:LINE|364|-	ICOSLG	-0.993992	intergenic:40260	LINE	intergenic	0.0489078
chr1|44552560|44552868|AluY:Alu:SINE|55|-	RNF220	-0.99246	intronic	SINE	intronic	0.00127075
chr7|880060|880353|AluSp:Alu:SINE|109|+	GET4	-0.991906	intronic	SINE	intronic	0.0297412
chr12|118157816|118159111|L2c:L2:LINE|353|+	TAOK3	-0.987117	intronic	LINE	intronic	0.000703843
chr22|44949331|44951518|Charlie3:hAT-Charlie:DNA|104|-	PHF21B	-0.984849	intronic	DNA	intronic	0.044461
chr19|865720|865857|AluJr4:Alu:SINE|183|-	MED16	-0.98343	intergenic:2106	SINE	intergenic	0.0223942
chr7|99900481|99902222|L1MEc:L1:LINE|192|-	TRIM4	-0.981048	intronic	LINE	intronic	0.00927281
chr3|57754708|57754929|L2b:L2:LINE|341|+	SLMAP	-0.977612	intergenic:1380	LINE	intergenic	0.00322444
chr22|17731094|17731407|AluY:Alu:SINE|70|-	BID	-0.96956	intergenic:2731	SINE	intergenic	0.0025128
chr7|78288584|78294084|L1PA5:L1:LINE|66|+	MAGI2	-0.968402	intronic	LINE	intronic	0.00102105
chr17|10508006|10508311|AluSq:Alu:SINE|92|-	MYHAS	-0.956063	intronic	SINE	intronic	2.73813e-13
chr21|6097760|6097939|MSTD:ERVL-MaLR:LTR|174|-	SIK1B	-0.941202	intergenic:13192	LTR	intergenic	0.00376584
chr1|243631587|243633023|Tigger1:TcMar-Tigger:DNA|135|-	AKT3	-0.91432	intronic	DNA	intronic	0.00099822
chr7|35719874|35720158|MLT1L:ERVL-MaLR:LTR|275|-	SEPTIN7-DT	-0.831015	intergenic:34806	LTR	intergenic	0.0087513
chr6|26673604|26676012|L1MEf:L1:LINE|278|+	GUSBP2	-0.785822	intergenic:195475	LINE	intergenic	2.40294e-05
chr11|43861764|43862060|AluSx:Alu:SINE|71|-	ALKBH3	-0.782584	intergenic:18771	SINE	intergenic	0.000802607
chr17|83104321|83104419|AluSz6:Alu:SINE|133|+	RPL23AP87	-0.774718	intergenic:122478	SINE	intergenic	0.000105646
chr2|112645007|112645171|MIR:MIR:SINE|261|-	SLC20A1	-0.768033	intergenic:768	SINE	intergenic	0.0367015
chr3|106809489|106809873|MLT1J:ERVL-MaLR:LTR|280|-	LINC00882	-0.763139	intergenic:299917	LTR	intergenic	0.0327883
chr10|68213264|68213365|AluJo:Alu:SINE|139|+	ATOH7	-0.726219	intergenic:17230	SINE	intergenic	0.00184308
chr7|45998275|45998828|L1M4:L1:LINE|184|+	LOC730338	-0.722844	intergenic:689051	LINE	intergenic	1.13297e-05
chr5|173505794|173506119|MLT1G1:ERVL-MaLR:LTR|236|+	LOC285593	-0.720941	intergenic:73515	LTR	intergenic	0.0422133
chr7|45990074|45990273|MLT1K:ERVL-MaLR:LTR|270|+	LOC730338	-0.665982	intergenic:697606	LTR	intergenic	0.0404197
chr3|52832897|52833017|MIR3:MIR:SINE|284|-	STIMATE-MUSTN1	-0.462611	intergenic:104	SINE	intergenic	4.88734e-05
chr4|123960164|123960936|L1P3:L1:LINE|82|+	LINC02516	-0.425978	intergenic:539006	LINE	intergenic	1.7029e-05
chr1|58468524|58468935|LTR16B1:ERVL:LTR|254|-	DAB1	-0.196855	intronic	LTR	intronic	0.00638899
chr3|14122186|14122413|L2c:L2:LINE|296|+	CHCHD4	-0.166169	intronic	LINE	intronic	0.013874
chr19|14140329|14140634|AluSc8:Alu:SINE|88|+	LOC100507373	0.27564	intronic	SINE	intronic	0.00981601
chr6|85644895|85645197|AluY:Alu:SINE|36|+	SNHG5	0.296638	intergenic:31810	SINE	intergenic	0.00729918
chr11|95136279|95136599|MamRep605:LTR?:LTR?|330|+	LOC101929295	0.464895	intergenic:13940	LTR	intergenic	0.00822493
chr20|45845361|45845495|AluJr:Alu:SINE|157|-	ACOT8	0.518495	intronic	SINE	intronic	0.0290332
chr3|15162028|15164187|SVA_D:SVA:Retroposon|24|-	COL6A4P1	0.519889	intergenic:1175	SINE	intergenic	0.0116608
chr20|45845827|45846137|AluSx:Alu:SINE|107|-	ACOT8	0.544995	intronic	SINE	intronic	0.0290332
chr21|35334920|35335144|MIRb:MIR:SINE|265|-	LOC100506403	0.5925	intergenic:37363	SINE	intergenic	0.00568473
chr20|45845085|45845361|AluSx1:Alu:SINE|91|-	ACOT8	0.660538	intronic	SINE	intronic	0.0290332
chr20|45846302|45846561|MIRb:MIR:SINE|290|-	ACOT8	0.665083	intronic	SINE	intronic	0.0290332
chr6|140568688|140569073|MSTA:ERVL-MaLR:LTR|168|-	MIR4465	0.679579	intergenic:114741	LTR	intergenic	0.0406825
chr9|127105898|127106108|MIRb:MIR:SINE|267|-	RALGPS1	0.690369	intronic	SINE	intronic	1.47077e-07
chr2|241077096|241078102|L1MB7:L1:LINE|197|+	MTERF4	0.730279	intronic	LINE	intronic	1.19978e-06
chr9|124837751|124839286|LTR12C:ERV1:LTR|70|-	WDR38	0.766111	intergenic:14131	LTR	intergenic	0.00325208
chr11|83091841|83092143|AluY:Alu:SINE|80|-	PCF11	0.774115	intergenic:64988	SINE	intergenic	0.00254001
chr20|45847242|45847414|MamRep38:hAT:DNA|194|+	ACOT8	0.778317	intronic	DNA	intronic	0.0290332
chr17|68427881|68428185|AluJb:Alu:SINE|145|-	ARSG	0.802871	intronic	SINE	intronic	0.0388465
chr16|2635320|2635621|AluSc:Alu:SINE|96|-	FLJ42627	0.80691	intergenic:3361	SINE	intergenic	0.0239919
chr10|35609831|35610128|THE1B:ERVL-MaLR:LTR|99|-	FZD8	0.809448	intergenic:28121	LTR	intergenic	0.0411529
chr16|67165148|67165254|MIR3:MIR:SINE|242|-	HSF4	0.812884	intronic	SINE	intronic	0.000693319
chr7|132773227|132774656|L1ME3A:L1:LINE|267|-	CHCHD3	0.826509	intergenic:10206	LINE	intergenic	0.00625065
chr13|23438271|23439003|L1PA16:L1:LINE|130|+	LINC00327	0.828257	intergenic:30509	LINE	intergenic	0.00181021
chr3|185982133|185982447|AluJo:Alu:SINE|140|-	ETV5	0.829715	intergenic:63867	SINE	intergenic	0.0179087
chr10|32134890|32136156|HERVH-int:ERV1:LTR|178|-	EPC1	0.850817	intergenic:131595	LTR	intergenic	0.0208756
chr12|120487527|120488112|LTR76:ERV1:LTR|84|-	DYNLL1	0.869252	intronic	LTR	intronic	0.0164195
chr2|241074850|241076593|L1ME3C:L1:LINE|309|-	MTERF4	0.876799	exon:0.477338	LINE	exon	1.19978e-06
chr22|38091796|38092130|L1ME4b:L1:LINE|252|+	BAIAP2L2	0.880983	intronic	LINE	intronic	0.000322539
chr17|68427881|68428185|AluJb:Alu:SINE|145|-	PRKAR1A	0.883925	intronic	SINE	intronic	0.0388465
chr14|30676238|30676713|L2a:L2:LINE|325|-	SCFD1	0.885116	intronic	LINE	intronic	0.044695
chr19|21412529|21417699|HERVK9-int:ERVK:LTR|61|-	ZNF493	0.888638	intronic	LTR	intronic	0.0497064
chr5|122032148|122033227|L1MC4a:L1:LINE|271|-	LOX	0.894815	intergenic:29968	LINE	intergenic	0.00104169
chr16|67535177|67535538|L2:L2:LINE|316|-	RIPOR1	0.895285	intronic	LINE	intronic	0.00841821
chr5|139279935|139280018|MER3:hAT-Charlie:DNA|225|-	MATR3	0.895795	intronic	DNA	intronic	0.039505
chr5|172061735|172061970|L1MC5:L1:LINE|228|+	STK10	0.900816	intronic	LINE	intronic	0.00235474
chr7|135176993|135180551|HERV3-int:ERV1:LTR|247|+	WDR91	0.90092	intergenic:3288	LTR	intergenic	0.00453192
chr17|47222615|47222780|MIRb:MIR:SINE|259|+	MYL4	0.902	intronic	SINE	intronic	0.00354948
chr12|52038383|52038854|L3:CR1:LINE|366|+	NR4A1	0.904762	exon:0.77707	LINE	exon	6.25719e-06
chr12|52038383|52038854|L3:CR1:LINE|366|+	NR4A1	0.904762	start_codon:0.00636943	LINE	start_codon	6.25719e-06
chr5|139279935|139280018|MER3:hAT-Charlie:DNA|225|-	SNHG4	0.904772	intronic	DNA	intronic	0.039505
chr14|58346645|58346957|AluJb:Alu:SINE|109|+	ARID4A	0.90682	intronic	SINE	intronic	0.000980765
chr11|68024114|68024415|L1MD3:L1:LINE|265|-	ALDH3B1	0.911453	intronic	LINE	intronic	1.9421e-05
chr10|38363815|38364408|L1MC3:L1:LINE|169|-	HSD17B7P2	0.915459	intronic	LINE	intronic	0.00201937
chr22|23782637|23782765|MIRc:MIR:SINE|225|-	MMP11	0.918074	intronic	SINE	intronic	0.00877707
chr1|23356222|23356802|L2c:L2:LINE|302|-	ZNF436	0.923484	intergenic:2646	LINE	intergenic	0.00027119
chr8|124473371|124473636|MIRb:MIR:SINE|240|+	RNF139-AS1	0.924363	intronic	SINE	intronic	0.00910855
chr10|32150167|32150509|AluSz:Alu:SINE|111|-	EPC1	0.924411	intergenic:117242	SINE	intergenic	0.0208756
chr13|72939766|72941221|L1ME1:L1:LINE|218|-	PIBF1	0.926866	intronic	LINE	intronic	0.0250913
chr9|124343868|124344341|MLT1D:ERVL-MaLR:LTR|274|-	NEK6	0.930426	intronic	LTR	intronic	0.00179
chr14|68901705|68901796|Zaphod2:hAT-Tip100:DNA|308|-	ACTN1	0.933166	intronic	DNA	intronic	0.0431441
chr4|88044516|88044869|Tigger4b:TcMar-Tigger:DNA|152|-	PKD2	0.934115	intronic	DNA	intronic	0.0203973
chr1|23380809|23380860|MADE1:TcMar-Mariner:DNA|102|-	TCEA3	0.935538	intergenic:49	DNA	intergenic	0.0136117
chr3|52811207|52811601|L2c:L2:LINE|305|+	ITIH4	0.936215	intergenic:1361	LINE	intergenic	6.44335e-06
chr1|55048910|55049302|L2b:L2:LINE|331|-	PCSK9	0.938278	intronic	LINE	intronic	0.0199643
chr9|65653175|65653477|AluY:Alu:SINE|56|+	CBWD5	0.938612	intergenic:22357	SINE	intergenic	0.0148395
chr11|20098226|20098445|MER103C:hAT-Charlie:DNA|303|-	NAV2	0.941668	intronic	DNA	intronic	0.000208073
chr9|127709989|127710304|AluJo:Alu:SINE|140|+	CFAP157	0.942102	intronic	SINE	intronic	0.0242926
chr2|157482877|157483252|LTR78B:ERV1:LTR|335|+	ACVR1C	0.942154	intergenic:43515	LTR	intergenic	8.68637e-06
chr17|17443984|17444496|MLT1F:ERVL-MaLR:LTR|176|+	MED9	0.943065	intergenic:32504	LTR	intergenic	3.24765e-05
chr1|155972697|155973002|AluJb:Alu:SINE|171|-	ARHGEF2	0.943709	intronic	SINE	intronic	1.07979e-05
chr10|95387976|95388277|AluSx1:Alu:SINE|110|-	SORBS1	0.944102	intronic	SINE	intronic	5.82305e-06
chr21|25710243|25711291|L2a:L2:LINE|262|-	JAM2	0.946968	intronic	LINE	intronic	0.00181248
chr12|119638903|119639269|L2a:L2:LINE|273|+	TMEM233	0.947095	intronic	LINE	intronic	4.17184e-05
chr5|150771009|150772248|L1MB8:L1:LINE|191|-	SMIM3	0.947118	intergenic:5698	LINE	intergenic	0.00843361
chr3|38546475|38546788|L1MB3:L1:LINE|150|+	SCN5A	0.948571	intergenic:1274	LINE	intergenic	1.54635e-06
chr8|132710684|132710902|Tigger19a:TcMar-Tigger:DNA|335|+	TMEM71	0.948805	stop_codon:0.0137615	DNA	stop_codon	0.000871201
chr3|183296293|183296751|L2b:L2:LINE|285|+	MCF2L2	0.949738	intronic	LINE	intronic	0.01652
chr9|127105898|127106108|MIRb:MIR:SINE|267|-	ANGPTL2	0.950249	intronic	SINE	intronic	1.47077e-07
chr2|26137840|26138152|AluY:Alu:SINE|55|+	GAREM2	0.951701	intergenic:34936	SINE	intergenic	4.23331e-05
chr1|11754015|11754371|THE1B:ERVL-MaLR:LTR|128|-	C1orf167	0.952148	intergenic:7822	LTR	intergenic	0.000219155
chr19|48085553|48087653|L1PBb:L1:LINE|261|+	PLA2G4C	0.954169	intronic	LINE	intronic	3.02826e-05
chr7|155303976|155304250|AluJo:Alu:SINE|153|-	INSIG1	0.955175	intronic	SINE	intronic	0.000669799
chr15|77271928|77275323|L1PB1:L1:LINE|105|+	PEAK1	0.956281	intronic	LINE	intronic	0.000101965
chr9|89665412|89665714|AluJb:Alu:SINE|149|-	UNQ6494	0.956624	intronic	SINE	intronic	0.00181229
chr20|45687891|45693981|L1PA3:L1:LINE|37|-	WFDC10B	0.956743	intronic	LINE	intronic	0.000565376
chr2|217303490|217304004|MLT1K:ERVL-MaLR:LTR|282|+	DIRC3	0.956958	intronic	LTR	intronic	3.59167e-07
chr17|7902138|7902450|AluSz:Alu:SINE|112|+	CHD3	0.957476	intronic	SINE	intronic	6.49222e-05
chrX|136680216|136680600|MamRep434:TcMar-Tigger:DNA|275|+	ARHGEF6	0.957904	intronic	DNA	intronic	0.000712869
chr11|3366290|3366796|L1M4c:L1:LINE|224|+	ZNF195	0.960499	intronic	LINE	intronic	0.0308462
chr6|6185423|6191251|L1PA3:L1:LINE|27|-	F13A1	0.960583	intronic	LINE	intronic	2.06965e-05
chr11|46780923|46781836|L2a:L2:LINE|280|+	CKAP5	0.962324	intronic	LINE	intronic	0.000514818
chr1|64900618|64901178|L2c:L2:LINE|339|+	JAK1	0.962833	intronic	LINE	intronic	0.0387925
chr1|162799022|162799670|L1MC3:L1:LINE|164|-	HSD17B7	0.962897	intronic	LINE	intronic	0.000229951
chr2|241077096|241078102|L1MB7:L1:LINE|197|+	SNED1	0.962907	intronic	LINE	intronic	1.19978e-06
chr16|88683259|88683553|AluSg:Alu:SINE|112|-	SNAI3	0.963277	intronic	SINE	intronic	1.83217e-05
chr2|73871261|73871564|AluSx1:Alu:SINE|82|+	STAMBP	0.963835	intronic	SINE	intronic	0.0238661
chr1|31410144|31410241|MIRc:MIR:SINE|248|-	SERINC2	0.964381	exon:0.701031	SINE	exon	0.00216025
chr5|179825299|179825408|L4_C_Mam:RTE-X:LINE|358|-	SQSTM1	0.965392	intronic	LINE	intronic	5.91126e-06
chr3|52812306|52812603|AluJb:Alu:SINE|155|-	ITIH4	0.96573	intergenic:359	SINE	intergenic	0.000514503
chr4|105905978|105906550|L4_B_Mam:RTE-X:LINE|355|-	NPNT	0.966253	intronic	LINE	intronic	0.0345277
chr3|126452532|126452738|L1MC4:L1:LINE|365|-	ZXDC	0.967289	intronic	LINE	intronic	6.87586e-06
chr6|166368275|166368581|AluSg7:Alu:SINE|92|+	MPC1	0.968491	intronic	SINE	intronic	0.00514523
chr5|89098747|89100529|L1PB3:L1:LINE|134|-	MEF2C-AS1	0.968659	intronic	LINE	intronic	0.00721061
chr20|13497644|13498317|L1PA16:L1:LINE|111|+	TASP1	0.970975	intronic	LINE	intronic	0.00605228
chr11|65773041|65773521|MER49:ERV1:LTR|129|-	AP5B1	0.971066	intergenic:377	LTR	intergenic	0.000306117
chrX|75500963|75501993|L1PREC2:L1:LINE|101|-	ZDHHC15	0.971197	intronic	LINE	intronic	0.0163135
chr15|99620843|99621144|AluSx1:Alu:SINE|103|-	MEF2A	0.976085	exon:0.69103	SINE	exon	5.40048e-05
chr1|6564126|6565087|HERVFH21-int:ERV1:LTR|138|-	TAS1R1	0.976506	intronic	LTR	intronic	5.71785e-05
chr8|144251347|144251562|L1MEd:L1:LINE|330|-	MROH1	0.976795	intronic	LINE	intronic	0.000443417
chr6|30072632|30073058|MLT1C:ERVL-MaLR:LTR|183|+	RNF39	0.977098	intronic	LTR	intronic	6.55405e-05
chr12|98421136|98423628|HERVL18-int:ERVL:LTR|146|+	SLC9A7P1	0.977727	intergenic:30213	LTR	intergenic	0.0028878
chr3|57276286|57276416|AluJb:Alu:SINE|138|-	LOC105377102	0.978004	exon:0.869231	SINE	exon	0.000832953
chr15|67177129|67177361|L4_B_Mam:RTE-X:LINE|244|+	SMAD3	0.978427	intronic	LINE	intronic	0.00069175
chr1|115726556|115726705|MIRb:MIR:SINE|295|+	CASQ2	0.978513	intronic	SINE	intronic	0.019291
chr8|124277536|124277839|AluSz6:Alu:SINE|116|+	TMEM65	0.978674	intergenic:33079	SINE	intergenic	0.000316845
chr2|157479301|157481860|L1M1:L1:LINE|171|+	ACVR1C	0.978702	intergenic:44907	LINE	intergenic	0.00411361
chr2|96543318|96545144|Tigger1:TcMar-Tigger:DNA|115|+	ARID5A	0.979081	intronic	DNA	intronic	9.11197e-07
chr1|221806569|221807112|HAL1:L1:LINE|315|-	LINC01655	0.979313	intergenic:20554	LINE	intergenic	0.000172058
chr2|71512373|71512523|MIRc:MIR:SINE|273|+	DYSF	0.979601	intronic	SINE	intronic	0.00307092
chr8|124560492|124560680|AluJr4:Alu:SINE|154|+	MTSS1	0.979697	intronic	SINE	intronic	3.25856e-05
chr1|85491299|85491690|MLT1K:ERVL-MaLR:LTR|348|+	DDAH1	0.979777	intronic	LTR	intronic	0.00127704
chr10|121974357|121974506|MER5A:hAT-Charlie:DNA|214|-	NSMCE4A	0.980485	intronic	DNA	intronic	0.00138599
chr17|17911651|17913237|SVA_D:SVA:Retroposon|25|-	TOM1L2	0.980901	intronic	SINE	intronic	0.000820208
chr17|7901953|7902096|Charlie4z:hAT-Charlie:DNA|229|-	CHD3	0.981055	intronic	DNA	intronic	6.49222e-05
chr1|23380163|23380421|AluSz:Alu:SINE|132|+	TCEA3	0.981603	intergenic:488	SINE	intergenic	4.40418e-06
chr10|6737297|6737688|MLT1H:ERVL-MaLR:LTR|224|+	LINP1	0.981883	exon:0.631714	LTR	exon	4.18375e-05
chr17|70165508|70165814|Tigger15a:TcMar-Tigger:DNA|284|+	KCNJ2-AS1	0.982168	intergenic:1147	DNA	intergenic	4.05327e-08
chrX|108603327|108605708|Tigger1:TcMar-Tigger:DNA|119|-	COL4A5	0.98237	intronic	DNA	intronic	7.2779e-07
chr9|70175025|70175394|L2a:L2:LINE|244|-	MAMDC2-AS1	0.982579	intronic	LINE	intronic	0.01702
chr5|242652|245882|HERVK9-int:ERVK:LTR|59|+	SDHA	0.983642	intronic	LTR	intronic	0.00224816
chr12|79592549|79592618|X5B_LINE:CR1:LINE|303|-	PAWR	0.983911	stop_codon:0.0434783	LINE	stop_codon	0.00020724
chrX|100679783|100680407|L2b:L2:LINE|310|+	SYTL4	0.984041	intronic	LINE	intronic	0.101644
chr3|134361859|134362029|MIR:MIR:SINE|312|-	AMOTL2	0.984205	intronic	SINE	intronic	0.0124726
chr16|4167933|4168237|AluJb:Alu:SINE|145|-	SRL	0.9843	intergenic:21137	SINE	intergenic	0.016545
chr12|109590268|109590464|L2b:L2:LINE|366|+	MVK	0.984404	intronic	LINE	intronic	0.00116689
chr11|46856473|46856641|MER117:hAT-Charlie:DNA|345|-	LRP4-AS1	0.984584	intronic	DNA	intronic	0.00631788
chr17|51154190|51154377|L2c:L2:LINE|291|-	NME1-NME2	0.984664	exon:0.818182	LINE	exon	7.18529e-08
chr1|23421462|23421887|MER63B:hAT-Blackjack:DNA|171|-	TCEA3	0.984776	intronic	DNA	intronic	4.40418e-06
chr1|203181340|203181625|AluSg4:Alu:SINE|109|+	CHI3L1	0.985058	intronic	SINE	intronic	0.00460302
chr15|42405297|42405611|AluSq2:Alu:SINE|105|-	CAPN3	0.985389	intronic	SINE	intronic	2.05764e-05
chr1|1418377|1418852|LTR2B:ERV1:LTR|38|-	ANKRD65	0.985444	exon:0.911579	LTR	exon	5.27592e-10
chr8|116868219|116868567|L1MD1:L1:LINE|223|-	RAD21	0.985459	intronic	LINE	intronic	5.60083e-06
chr6|35055138|35055326|MIRb:MIR:SINE|264|+	ANKS1A	0.985707	intronic	SINE	intronic	0.00216713
chr16|88683259|88683553|AluSg:Alu:SINE|112|-	SNAI3-AS1	0.985881	intronic	SINE	intronic	1.83217e-05
chr9|70175025|70175394|L2a:L2:LINE|244|-	MAMDC2	0.985909	intronic	LINE	intronic	0.01702
chr1|110118602|110119107|MLT1E3:ERVL-MaLR:LTR|257|-	SLC6A17	0.986204	intergenic:31387	LTR	intergenic	0.000196461
chr1|110525214|110525445|MIRb:MIR:SINE|308|+	KCNA2	0.986556	intergenic:68135	SINE	intergenic	0.000149978
chr12|67889607|67889904|AluSz6:Alu:SINE|131|+	LINC01479	0.987666	intergenic:39331	SINE	intergenic	0.0294348
chr20|45843187|45843300|MIR3:MIR:SINE|327|-	SNX21	0.98772	exon:0.787611	SINE	exon	5.45015e-06
chr5|58455099|58455251|MER5A:hAT-Charlie:DNA|238|-	PLK2	0.987736	intronic	DNA	intronic	0.000159113
chr20|36551311|36551580|L1M5:L1:LINE|338|+	MYL9	0.98782	exon:0.501859	LINE	exon	0.00121299
chr11|536487|536774|AluSz:Alu:SINE|87|+	LRRC56	0.988148	intergenic:753	SINE	intergenic	0.00063576
chr1|6572265|6572556|AluJo:Alu:SINE|155|-	TAS1R1	0.988474	intronic	SINE	intronic	5.71785e-05
chr11|5675379|5675662|LTR16E1:ERVL:LTR|246|-	TRIM5	0.988662	intronic	LTR	intronic	6.27472e-05
chr17|40556297|40556432|MER5A1:hAT-Charlie:DNA|221|-	CCR7	0.988983	intronic	DNA	intronic	5.12424e-08
chr12|105577889|105578113|Ricksha_c:MULE-MuDR:DNA|156|+	CASC18	0.988986	intergenic:126090	DNA	intergenic	0.0375415
chr2|218829325|218829625|AluSx3:Alu:SINE|103|-	PRKAG3	0.989201	intronic	SINE	intronic	0.015988
chr9|129512481|129512818|L1MEf:L1:LINE|248|-	LINC00963	0.989356	intronic	LINE	intronic	1.64379e-05
chr8|86423243|86424858|SVA_C:SVA:Retroposon|92|-	WWP1	0.989399	intronic	SINE	intronic	0.0107002
chr18|58538689|58539114|MSTB1:ERVL-MaLR:LTR|170|+	ALPK2	0.989409	intronic	LTR	intronic	0.0337969
chr16|89177321|89177436|MER3:hAT-Charlie:DNA|258|-	CDH15	0.989426	intronic	DNA	intronic	0.0107541
chr17|63935142|63935453|AluJb:Alu:SINE|151|-	SCN4A	0.989696	intergenic:3101	SINE	intergenic	2.72693e-05
chr3|57275651|57275956|Tigger3a:TcMar-Tigger:DNA|172|-	ASB14	0.990184	intronic	DNA	intronic	9.6607e-07
chr5|58102606|58105694|L1PA7:L1:LINE|91|-	LINC02101	0.990803	intergenic:1938	LINE	intergenic	0.0282488
chr6|132163998|132164412|LTR16A:ERVL:LTR|303|+	LINC01013	0.991154	intronic	LTR	intronic	1.44487e-06
chr7|35718523|35718613|L2b:L2:LINE|337|-	LOC100506725	0.991325	intronic	LINE	intronic	9.59589e-08
chr22|23767035|23767147|MIR1_Amn:MIR:SINE|226|+	CHCHD10	0.991485	intronic	SINE	intronic	0.0419073
chr3|57275651|57275956|Tigger3a:TcMar-Tigger:DNA|172|-	LOC105377102	0.991576	intronic	DNA	intronic	9.6607e-07
chr1|39627629|39627864|MIR:MIR:SINE|241|+	HEYL	0.991721	intronic	SINE	intronic	3.06032e-17
chr8|7260528|7261560|LTR5A:ERVK:LTR|75|-	LINC00965	0.991875	exon:0.912791	LTR	exon	0.00226353
chr12|56787457|56787800|Tigger15a:TcMar-Tigger:DNA|295|-	HSD17B6	0.991876	exon:0.970845	DNA	exon	1.68906e-06
chr5|43297558|43297863|AluSq2:Alu:SINE|92|+	HMGCS1	0.99197	intronic	SINE	intronic	2.67061e-05
chr4|71419829|71425003|L1PA3:L1:LINE|31|+	SLC4A4	0.992246	intronic	LINE	intronic	0.000140957
chr10|122282210|122282354|MamRTE1:RTE-BovB:LINE|348|+	BTBD16	0.992415	intronic	LINE	intronic	0.000140007
chr11|68017910|68018155|L2a:L2:LINE|335|+	ALDH3B1	0.992571	intronic	LINE	intronic	1.9421e-05
chr2|172472039|172472327|AluSz6:Alu:SINE|163|+	ITGA6	0.992579	intronic	SINE	intronic	1.97754e-05
chr20|34995624|34995845|MIRb:MIR:SINE|274|+	MYH7B	0.992782	intronic	SINE	intronic	9.78258e-08
chr12|106042920|106043151|L1MC5a:L1:LINE|237|+	NUAK1	0.992856	intergenic:20196	LINE	intergenic	0.00347881
chr1|6573000|6573167|L2b:L2:LINE|416|+	TAS1R1	0.993012	intronic	LINE	intronic	5.71785e-05
chr1|201463419|201463730|AluSx:Alu:SINE|125|-	PHLDA3	0.993021	intergenic:548	SINE	intergenic	0.000724831
chr11|17725687|17725958|Arthur1B:hAT-Tip100:DNA|237|+	KCNC1	0.993192	intergenic:8823	DNA	intergenic	0.00042765
chr9|113541862|113542530|L2a:L2:LINE|290|-	RGS3	0.993247	exon:0.342814	LINE	exon	0.00335561
chr7|80674856|80674939|MIRb:MIR:SINE|329|-	CD36	0.993359	intronic	SINE	intronic	2.22744e-05
chr11|72818255|72818468|L2:L2:LINE|361|+	ATG16L2	0.993525	intronic	LINE	intronic	5.96684e-05
chr4|127676608|127682756|L1PA3:L1:LINE|36|+	INTU	0.993607	intronic	LINE	intronic	0.00355668
chr2|222777813|222778103|AluSz:Alu:SINE|124|+	ACSL3	0.99378	intergenic:82933	SINE	intergenic	0.000132625
chr2|110214337|110215125|MER21B:ERVL:LTR|170|-	LOC100507334	0.993807	intergenic:30513	LTR	intergenic	6.14492e-09
chr2|219423438|219423716|AluY:Alu:SINE|83|-	DES	0.99404	intronic	SINE	intronic	2.6366e-07
chr12|68761660|68761959|L2a:L2:LINE|277|-	SLC35E3	0.994744	intronic	LINE	intronic	0.000436751
chr21|43453094|43453310|L1ME3E:L1:LINE|359|-	LINC00319	0.99488	exon:0.87963	LINE	exon	0.000157513
chr10|88938890|88939120|MIRb:MIR:SINE|260|-	ACTA2	0.99497	intronic	SINE	intronic	0.000913457
chr7|80756019|80757076|L2a:L2:LINE|315|+	SEMA3C	0.994978	intronic	LINE	intronic	0.000451744
chr9|19565022|19567116|L1PA5:L1:LINE|42|+	SLC24A2	0.995205	intronic	LINE	intronic	0.000327147
chr1|112233622|112233789|Zaphod3:hAT-Tip100:DNA|198|-	CTTNBP2NL	0.995394	intergenic:162425	DNA	intergenic	0.000884985
chr8|7298636|7299668|LTR5A:ERVK:LTR|75|-	FAM66B	0.995431	exon:0.896318	LTR	exon	3.5082e-08
chr6|53884223|53884506|AluJb:Alu:SINE|159|+	LRRC1	0.9955	intronic	SINE	intronic	2.33966e-05
chr3|3963076|3969110|L1HS:L1:LINE|7|+	SETMAR	0.995555	intergenic:334194	LINE	intergenic	7.75511e-05
chr16|4386953|4387065|MIR3:MIR:SINE|311|+	CORO7-PAM16	0.995809	intronic	SINE	intronic	8.14634e-12
chr3|127329590|127333426|L1MA8:L1:LINE|216|+	LINC02016	0.995809	intronic	LINE	intronic	2.45513e-10
chr10|46576698|46577233|LTR6A:ERV1:LTR|81|-	SYT15	0.995867	intergenic:1895	LTR	intergenic	0.00945984
chr11|74128567|74130129|SVA_D:SVA:Retroposon|67|-	C2CD3	0.995974	intronic	SINE	intronic	2.80561e-05
chr17|40555900|40556122|AluJb:Alu:SINE|158|-	CCR7	0.995987	intronic	SINE	intronic	5.12424e-08
chr20|34996096|34996264|MIRb:MIR:SINE|316|-	MYH7B	0.996045	intronic	SINE	intronic	9.78258e-08
chr11|17380789|17381038|MER6A:TcMar-Tigger:DNA|179|+	KCNJ11	0.996067	intergenic:4211	DNA	intergenic	0.00539909
chr3|93944348|93947283|L1P1:L1:LINE|72|+	PROS1	0.996096	intronic	LINE	intronic	0.0252739
chr21|5969651|5969887|L2a:L2:LINE|307|-	H2BS1	0.996135	intergenic:3037	LINE	intergenic	2.83649e-06
chr5|116467919|116468127|MIRb:MIR:SINE|250|+	SEMA6A	0.996144	intronic	SINE	intronic	3.66461e-09
chr15|48162546|48165001|Tigger1:TcMar-Tigger:DNA|121|+	MYEF2	0.996171	intronic	DNA	intronic	3.16082e-06
chr2|96872047|96872331|AluY:Alu:SINE|84|+	FAM178B	0.996227	intergenic:3551	SINE	intergenic	0.00603111
chr14|102234169|102239533|HERVFH21-int:ERV1:LTR|162|+	MOK	0.996255	exon:0.00876212	LTR	exon	2.81469e-05
chr14|102234169|102239533|HERVFH21-int:ERV1:LTR|162|+	MOK	0.996255	exon:0.0115585	LTR	exon	2.81469e-05
chr12|8652642|8652907|L2c:L2:LINE|305|+	MFAP5	0.996413	intronic	LINE	intronic	0.00612435
chr16|4386635|4386741|MIRc:MIR:SINE|330|+	CORO7	0.996755	intronic	SINE	intronic	8.14634e-12
chr12|92753709|92753880|LTR103_Mam:ERV1?:LTR|283|-	PLEKHG7	0.996825	intronic	LTR	intronic	0.000292441
chr8|142646409|142647273|MER4-int:ERV1:LTR|178|-	JRK	0.996952	intergenic:10187	LTR	intergenic	0.00183438
chr16|2965488|2965786|AluSx1:Alu:SINE|54|+	KREMEN2	0.997046	intronic	SINE	intronic	2.50646e-05
chr11|74250413|74250741|L2c:L2:LINE|313|+	PPME1	0.997152	intronic	LINE	intronic	1.97122e-06
chr2|38062619|38063397|L1PA4:L1:LINE|33|-	RMDN2	0.99717	intronic	LINE	intronic	1.13536e-05
chr3|132894774|132895230|L1PA6:L1:LINE|50|+	TMEM108	0.997194	intergenic:143058	LINE	intergenic	0.000275251
chr12|110027364|110027479|MIRb:MIR:SINE|237|-	ANKRD13A	0.997351	intronic	SINE	intronic	0.00207999
chr11|74222944|74224986|L1PA2:L1:LINE|17|-	PPME1	0.997433	intronic	LINE	intronic	1.97122e-06
chr5|14017837|14018392|MLT1N2:ERVL-MaLR:LTR|313|+	TRIO	0.997513	intergenic:124950	LTR	intergenic	0.0236529
chr2|49008027|49011614|L1PA2:L1:LINE|23|-	FSHR	0.997545	intronic	LINE	intronic	1.02271e-05
chr12|106051125|106051378|MLT1K:ERVL-MaLR:LTR|298|-	NUAK1	0.99768	intergenic:11969	LTR	intergenic	0.00347881
chr1|41548887|41552216|L1PA6:L1:LINE|67|-	HIVEP3	0.997855	intronic	LINE	intronic	8.4883e-08
chr17|68427881|68428185|AluJb:Alu:SINE|145|-	WIPI1	0.99806	intronic	SINE	intronic	0.0388465
chr3|107375649|107376982|Charlie1a:hAT-Charlie:DNA|210|+	CCDC54	0.998226	intergenic:457	DNA	intergenic	7.43256e-06
chr18|57961539|57962477|L1MEi:L1:LINE|266|+	NEDD4L	0.99826	intergenic:81749	LINE	intergenic	3.6742e-06
chr12|45974004|45975719|Tigger1:TcMar-Tigger:DNA|127|-	SCAF11	0.998262	intronic	DNA	intronic	1.17288e-05
chr1|89591100|89591190|L2b:L2:LINE|322|+	LRRC8B	0.998337	intronic	LINE	intronic	3.55278e-06
chr12|80461876|80468017|L1PA3:L1:LINE|42|+	PTPRQ	0.998338	intronic	LINE	intronic	1.60494e-05
chr1|151130065|151130219|MIRb:MIR:SINE|248|-	SEMA6C	0.99841	intergenic:1468	SINE	intergenic	0.000389913
chr1|150558207|150558351|Charlie15a:hAT-Charlie:DNA|333|-	ADAMTSL4	0.998415	intronic	DNA	intronic	1.43748e-05
chr1|16017886|16017984|L3:CR1:LINE|253|+	HSPB7	0.998597	start_codon:0.0306122	LINE	start_codon	5.43086e-13
chr12|106036910|106037284|THE1C:ERVL-MaLR:LTR|135|-	NUAK1	0.998613	intergenic:26063	LTR	intergenic	0.00347881
chr11|46852317|46852627|L1PA16:L1:LINE|119|-	LRP4-AS1	0.998658	intronic	LINE	intronic	0.00631788
chr1|201042437|201042557|L2c:L2:LINE|340|+	CACNA1S	0.998696	intronic	LINE	intronic	0.000118637
chr5|157391289|157392655|L1MB3:L1:LINE|161|-	CYFIP2	0.998702	intronic	LINE	intronic	1.47469e-05
chr11|9754599|9755087|L1ME3:L1:LINE|226|+	LINC02709	0.998724	exon:0.651639	LINE	exon	2.81603e-11
chr11|68337894|68338128|L2c:L2:LINE|361|+	LRP5	0.998746	intronic	LINE	intronic	0.000114819
chr1|89060495|89062666|L1MB3:L1:LINE|204|+	GBP1	0.998747	intronic	LINE	intronic	0.00736362
chr12|45954569|45954881|AluJo:Alu:SINE|173|-	SCAF11	0.998762	intronic	SINE	intronic	1.17288e-05
chr10|49327777|49328519|LTR39:ERV1:LTR|141|-	DRGX	0.998765	intergenic:35547	LTR	intergenic	4.08884e-08
chr1|6573962|6574290|MER1A:hAT-Charlie:DNA|92|-	TAS1R1	0.998893	intronic	DNA	intronic	5.71785e-05
chr15|41507683|41507990|L2b:L2:LINE|384|+	LTK	0.998925	intronic	LINE	intronic	1.95938e-07
chr13|33106137|33106429|AluSx1:Alu:SINE|147|+	STARD13	0.998968	intronic	SINE	intronic	0.00322477
chr1|23381523|23381739|MIRb:MIR:SINE|278|+	TCEA3	0.999005	intronic	SINE	intronic	4.40418e-06
chr10|69405874|69406011|MIRb:MIR:SINE|263|+	TACR2	0.999073	intronic	SINE	intronic	0.00075366
chr3|52832897|52833017|MIR3:MIR:SINE|284|-	MUSTN1	0.999124	intergenic:104	SINE	intergenic	4.88734e-05
chr11|5675703|5676245|L1PA2:L1:LINE|15|-	TRIM5	0.999151	intronic	LINE	intronic	6.27472e-05
chr14|72543752|72544029|AluSz:Alu:SINE|90|-	RGS6	0.999164	intronic	SINE	intronic	0.00434411
chr21|46225020|46226027|LTR13:ERVK:LTR|43|+	LSS	0.99918	intronic	LTR	intronic	7.25594e-05
chr15|80942425|80942784|MLT1C:ERVL-MaLR:LTR|237|-	CEMIP	0.999182	intronic	LTR	intronic	3.46004e-11
chr3|189150519|189150646|L2c:L2:LINE|320|+	TPRG1	0.999226	intergenic:21325	LINE	intergenic	0.00169503
chr3|180686099|180687292|L1MC3:L1:LINE|241|-	LOC101928882	0.999254	intergenic:20298	LINE	intergenic	3.63044e-06
chr2|195743883|195749992|L1PA3:L1:LINE|38|+	DNAH7	0.999266	intronic	LINE	intronic	0.00305698
chr1|6574295|6574546|L2b:L2:LINE|381|+	TAS1R1	0.999271	intronic	LINE	intronic	5.71785e-05
chr17|82294515|82295088|L1ME2z:L1:LINE|238|-	CD7	0.999276	intergenic:19785	LINE	intergenic	0.0002582
chr7|30923921|30924027|MamTip2:hAT-Tip100:DNA|324|+	AQP1	0.999285	stop_codon:0.0283019	DNA	stop_codon	1.57669e-13
chr1|121433415|121436577|L1MA1:L1:LINE|149|+	EMBP1	0.999327	intergenic:82535	LINE	intergenic	0.0127847
chr16|4386635|4386741|MIRc:MIR:SINE|330|+	CORO7-PAM16	0.999341	intronic	SINE	intronic	8.14634e-12
chr3|52815231|52815541|AluSx:Alu:SINE|81|-	ITIH4	0.999355	intronic	SINE	intronic	0.000514503
chr10|95386829|95387142|AluJr:Alu:SINE|147|+	SORBS1	0.999385	exon:0.412141	SINE	exon	5.82305e-06
chr17|44184323|44184618|AluJr:Alu:SINE|180|-	ASB16-AS1	0.999449	intronic	SINE	intronic	0.00928992
chr3|49361600|49361893|AluSp:Alu:SINE|109|+	RHOA	0.999451	intronic	SINE	intronic	8.67205e-08
chr5|116467919|116468127|MIRb:MIR:SINE|250|+	SEMA6A-AS1	0.999501	intronic	SINE	intronic	3.66461e-09
chr2|149092984|149093191|L2:L2:LINE|337|-	LYPD6B	0.999505	intronic	LINE	intronic	6.31619e-07
chr8|116868566|116869302|L1MD:L1:LINE|204|+	RAD21	0.999509	intronic	LINE	intronic	5.60083e-06
chr7|23773778|23780292|L1PA6:L1:LINE|116|-	STK31	0.999509	intronic	LINE	intronic	0.00046313
chr17|81900925|81901457|MLT2A2:ERVL:LTR|176|-	PCYT2	0.99951	exon:0.93985	LTR	exon	7.0485e-08
chrX|134543372|134543508|L1ME4c:L1:LINE|301|-	MIR503HG	0.999511	exon:0.970588	LINE	exon	4.66472e-09
chr16|88671321|88671831|Charlie1a:hAT-Charlie:DNA|278|-	SNAI3-AS1	0.99952	exon:0.282353	DNA	exon	1.1149e-10
chr16|88671321|88671831|Charlie1a:hAT-Charlie:DNA|278|-	SNAI3-AS1	0.99952	exon:0.0372549	DNA	exon	1.1149e-10
chr10|88938890|88939120|MIRb:MIR:SINE|260|-	ACTA2-AS1	0.999563	intronic	SINE	intronic	0.000913457
chr3|86908391|86908570|L2c:L2:LINE|318|+	VGLL3	0.999576	intergenic:29403	LINE	intergenic	0.00509986
chr3|72934450|72935983|HAL1:L1:LINE|273|+	GXYLT2	0.999597	intronic	LINE	intronic	0.00624701
chr5|52891942|52893014|L1ME1:L1:LINE|212|+	ITGA1	0.999603	intronic	LINE	intronic	0.00274644
chr3|46363549|46365583|Tigger1:TcMar-Tigger:DNA|126|+	CCR5AS	0.999619	exon:0.189774	DNA	exon	2.61726e-07
chr6|52003742|52005060|L1MEc:L1:LINE|266|-	PKHD1	0.999623	intronic	LINE	intronic	0.000721069
chr1|32932761|32933215|L2a:L2:LINE|299|+	RNF19B	0.999629	intergenic:3234	LINE	intergenic	0.0187415
chr17|10508006|10508311|AluSq:Alu:SINE|92|-	MYH1	0.999643	intronic	SINE	intronic	2.73813e-13
chr10|10784116|10784863|LTR1B:ERV1:LTR|180|-	SFTA1P	0.999657	exon:0.309237	LTR	exon	5.42862e-16
chr16|4386953|4387065|MIR3:MIR:SINE|311|+	CORO7	0.99968	intronic	SINE	intronic	8.14634e-12
chr12|13075425|13075755|AluSx:Alu:SINE|106|-	FAM234B	0.999683	intronic	SINE	intronic	1.07401e-06
chrX|108601528|108601829|AluSx1:Alu:SINE|110|-	COL4A5	0.999683	intronic	SINE	intronic	7.2779e-07
chr4|123684305|123685775|SVA_B:SVA:Retroposon|62|+	LINC01091	0.99969	intronic	SINE	intronic	1.7029e-05
chr4|1173918|1174217|AluJb:Alu:SINE|114|+	SPON2	0.999702	intronic	SINE	intronic	0.00088808
chr5|157391289|157392655|L1MB3:L1:LINE|161|-	LOC102724404	0.999702	intronic	LINE	intronic	1.47469e-05
chr3|180623115|180626910|L1M2:L1:LINE|221|-	CCDC39	0.999707	intronic	LINE	intronic	2.12727e-05
chr11|9810681|9811357|L1PA15:L1:LINE|95|+	SBF2-AS1	0.999728	exon:0.943787	LINE	exon	8.87412e-09
chr9|68465704|68466873|L1MCc:L1:LINE|255|-	PGM5	0.99973	intronic	LINE	intronic	0.00679886
chr11|60926278|60926492|MIR:MIR:SINE|318|+	TMEM132A	0.999737	intronic	SINE	intronic	0.00121649
chrX|103331384|103331634|HAL1b:L1:LINE|309|+	TCEAL7	0.999783	start_codon:0.012	LINE	start_codon	1.78475e-17
chr1|54600815|54601007|L2b:L2:LINE|292|+	ACOT11	0.999789	intronic	LINE	intronic	0.00520276
chr1|6468701|6468890|MER117:hAT-Charlie:DNA|307|-	PLEKHG5	0.999846	intronic	DNA	intronic	3.14127e-07
chr10|67765094|67765398|AluYi6:Alu:SINE|13|+	DNAJC12	0.999872	intergenic:31271	SINE	intergenic	7.46082e-07
chr7|134934601|134934907|AluSc8:Alu:SINE|131|+	CALD1	0.999905	intronic	SINE	intronic	0.00908776
chr4|57464044|57464454|MLT1J1:ERVL-MaLR:LTR|299|+	LINC02380	0.999906	exon:0.360976	LTR	exon	4.52413e-10
chr11|46856303|46856421|MIRc:MIR:SINE|356|-	LRP4-AS1	0.999906	intronic	SINE	intronic	0.00631788
chr17|51154190|51154377|L2c:L2:LINE|291|-	NME1	0.999912	exon:0.818182	LINE	exon	7.18529e-08
chr17|51154190|51154377|L2c:L2:LINE|291|-	NME1	0.999912	start_codon:0.0160428	LINE	start_codon	7.18529e-08
chr20|34851822|34851998|MIR3:MIR:SINE|275|-	GGT7	0.999935	intronic	SINE	intronic	0.0356722
chr5|54660105|54660349|MLT1C:ERVL-MaLR:LTR|143|-	LOC102467080	0.999937	exon:0.786885	LTR	exon	1.74997e-13
chr2|110266349|110266560|L1ME4c:L1:LINE|246|+	LOC100507334	0.999939	exon:0.990521	LINE	exon	6.14492e-09
chr7|76303267|76303404|FLAM_C:Alu:SINE|129|+	HSPB1	0.999954	intronic	SINE	intronic	8.98616e-06
chr8|27604462|27604777|AluJo:Alu:SINE|143|-	CLU	0.99996	intronic	SINE	intronic	6.75434e-12
chr2|102776018|102777593|L1MC2:L1:LINE|168|-	TMEM182	0.999966	intronic	LINE	intronic	6.84621e-05
chr2|190754175|190754548|L1MDa:L1:LINE|193|-	GLS	0.999966	intergenic:126273	LINE	intergenic	0.000393799
chr3|127322504|127322823|MLT2C1:ERVL:LTR|236|-	LINC02016	0.99997	exon:0.69906	LTR	exon	2.45513e-10
chr11|9809544|9809845|AluSx:Alu:SINE|113|-	SBF2-AS1	0.99997	intronic	SINE	intronic	4.19347e-07
chr21|37759438|37759596|L2a:L2:LINE|316|+	KCNJ6	0.999973	intronic	LINE	intronic	0.026428
chr2|217303490|217304004|MLT1K:ERVL-MaLR:LTR|282|+	DIRC3-AS1	0.999973	intronic	LTR	intronic	3.59167e-07
chr2|219597192|219597346|MIRb:MIR:SINE|262|+	STK11IP	0.999992	intergenic:511	SINE	intergenic	0.00990659
chr6|140092675|140093247|MLT1H:ERVL-MaLR:LTR|272|-	LOC100507477	0.999993	exon:0.449301	LTR	exon	3.77695e-05
chr9|37618602|37619062|L2b:L2:LINE|339|+	FRMPD1	0.999994	intronic	LINE	intronic	0.0167368
chr5|160348759|160349004|L2a:L2:LINE|239|+	C1QTNF2	0.999996	exon:0.0530612	LINE	exon	0.0206872
chr3|170812998|170813375|MLT1B:ERVL-MaLR:LTR|185|+	RPL22L1	0.999999	intergenic:51501	LTR	intergenic	0.00228146

## Sheet: Rosuvastatin_GeneAssociation
Rosuvastatin DE TEs significantly associated with genes
TE	Gene	Correlation	Position relative to gene	TE class	TE locus classification	Model P-value
chr5|43297558|43297863|AluSq2:Alu:SINE|92|+	HMGCS1	0.992525	intronic	SINE	intronic	2.67061e-05
chr16|88671321|88671831|Charlie1a:hAT-Charlie:DNA|278|-	SNAI3-AS1	0.999992	exon:0.0372549	DNA	exon	1.1149e-10
chr16|88671321|88671831|Charlie1a:hAT-Charlie:DNA|278|-	SNAI3-AS1	0.999992	exon:0.282353	DNA	exon	1.1149e-10
