# Supplementary material for: Activation of Transposable Elements in Human Skeletal Muscle Fibers upon Statin Treatment
Source: Int J Mol Sci. 2022 Dec 23;24(1):244. doi: 10.3390/ijms24010244 (PMC9820482; doi:10.3390/ijms24010244)
Supplement: Supplementary file 1 [file ijms-24-00244-s001.zip › Supplementary File S3.xlsx]

## Sheet: Categories
TE distribution across age, position relative to gene, and length relative to consensus TE sequence
Overview of categories																					Alu	13			Alu	312
Age distribution	Old	Young																			L1	6			L1	276
Rosuvastatin	0.851852	0.148148																			MIR	5			MIR	173
Simvastatin	0.832579	0.160633																			ERVL	1			L2	155
																					ERVL-MaLR	1			ERVL-MaLR	106
Length	Full-length	Truncated																							ERVL	47
Rosuvastatin	0.592593	0.407407																							TcMar-Tigger	34
Simvastatin	0.381929	0.624905																							CR1	20
																									ERVK	15
Relative position	Intergenic	Intragenic																							tRNA-RTE	5
Rosuvastatin	0.111111	0.888889																							Gypsy?	4
Simvastatin	0.316629	0.690205																							RTE-X	4
																									MULE-MuDR	1
Detailed distribution																									MamRep605	1
Rosuvastatin																									RTE-BovB	1
Old TEs	Absolute		Proportions																						TcMar-Tc2	1
	Intergenic	Intragenic	Intergenic	Intragenic																					hAT-Ac	1
Full-length	2	10	0.0740741	0.37037																					hAT-Tip100?	1
Truncated	1	10	0.037037	0.37037
Young TEs	Absolute		Proportions
	Intergenic	Intragenic	Intergenic	Intragenic
Full-length	0	4	0	0.148148
Truncated	0	0	0	0
Simvastatin
Old TEs	Absolute		Proportions
	Intergenic	Intragenic	Intergenic	Intragenic
Full-length	79	302	0.0599848	0.229309
Truncated	254	469	0.192863	0.356112
Young TEs	Absolute		Proportions
	Intergenic	Intragenic	Intergenic	Intragenic
Full-length	34	88	0.0258162	0.0668185
Truncated	50	50	0.0379651	0.0379651

## Sheet: EPD
TEs overlap with Eukaryotic Promoter Database
TE	Promoter	Feature	TE expression
chr11|9775467|9776058|MER21C:ERVL:LTR|+	noncoding	SBF2-AS1_2	Down-regulated
chr10|6737298|6737688|MLT1H:ERVL-MaLR:LTR|+	noncoding	LINP1_1	Up-regulated
chr12|70180099|70180628|MLT2B2:ERVL:LTR|+	gene	CNOT2_3	Down-regulated
chr14|102240324|102240748|HERVH-int:ERV1:LTR|+	gene	MOK_2	Down-regulated
chr4|114364773|114365325|MLT1E3:ERVL-MaLR:LTR|-	gene	ARSJ_2	Down-regulated
chr14|102508693|102508888|MIR1_Amn:MIR:SINE|-	gene	ANKRD9_2	Up-regulated
chr7|134527584|134527848|AluSx1:Alu:SINE|+	gene	AKR1B10_1	Up-regulated
chrX|38612501|38614189|HAL1:L1:LINE|-	gene	TSPAN7_4	Up-regulated

## Sheet: Sheet2
TE family distribution
Simvastatin					Rosuvastatin
Family	Number				Family	Number
Alu	312				Alu	13
L1	276				L1	6
MIR	173				MIR	5
L2	155				ERVL	1
ERVL-MaLR	106				ERVL-MaLR	1
ERV1	66				hAT-Charlie	1
hAT-Charlie	61					27
ERVL	47
TcMar-Tigger	34
CR1	20
ERVK	15
hAT-Tip100	15
SVA	9
tRNA-RTE	5
Gypsy?	4
RTE-X	4
TcMar-Mariner	4
Gypsy	3
hAT	3
hAT-Blackjack	3
5S-Deu-L2	1
ERV1?	1
ERVL?	1
LTR106_Mam	1
MER135	1
MULE-MuDR	1
MamRep605	1
RTE-BovB	1
TcMar-Tc2	1
hAT-Ac	1
hAT-Tip100?	1
	1326
